# Supplementary material for: Reversal of senescence by N resupply to N-starved Arabidopsis thaliana: transcriptomic and metabolomic consequences
Source: J Exp Bot. 2014 Apr 1;65(14):3975–92. doi: 10.1093/jxb/eru119 (PMC4106441; doi:10.1093/jxb/eru119)
Supplement: Supplementary Data [file supp_eru119_jexbot117598_file001.xls]

## Sheet: Supplemental Table 1
Supplemental Table 1. Genes differentially expressed upon limitation and re-supply of nitrogen.
To identify genes differentially expressed by N imitation, transcript profiles of plants deprived for nitrogen for 4, 7 and 10 days were compared with those of plants grown in +N medium.To identify genes differentially expressed upon re-supply of nitrogen, transcript profiles of plants deprived for nitrogen for 4 and 7 days were compared to those re-supplied with nitrogen for 3 h (after 4 days of…
Genes differentially expressed in 23-day-old plants under -N condition (-N/+N).					Genes differentially expressed in 23 day (+3h)-old plants under -N condition (-N/+N).					Genes differentially expressed in 26-day-old plants under -N condition (-N/+N).					Genes differentially expressed in 29-day-old plants under -N condition (-N/+N).					Genes differentially expressed upon 3 h N resupply (N resupply/-N).					Genes differentially expressed upon 3 d N resupply (N resupply/-N).					Eighty-eight genes whose expression steadily induced from days 4 to 10 after N removal.
Identifier	AGI	Annotation	Fch (log2)		Identifier	AGI	Annotation	Fch (log2)		Identifier	AGI	Annotation	Fch (log2)		Identifier	AGI	Annotation	Fch (log2)		Identifier	AGI	Annotation	Fch (log2)		Identifier	AGI	Annotation	Fch (log2)					4d (-N/+N)	7d (-N/+N)	10d (-N/+N)
249215_at	AT5G42800	DFR (DIHYDROFLAVONOL 4-REDUCTASE); dihydrokaempferol 4-reductase	7.83827		249215_at	AT5G42800	DFR (DIHYDROFLAVONOL 4-REDUCTASE); dihydrokaempferol 4-reductase	8.59284		248918_at	AT5G45890	SAG12 (SENESCENCE-ASSOCIATED GENE 12); cysteine-type peptidase	6.20345		251012_at	AT5G02580	similar to unknown protein [Arabidopsis thaliana] (TAIR:AT3G55240.1); similar to Os03g0280400 [Oryza sativa (japonica cultivar-group)] (GB:NP_001049737.1); similar to Os05g0462000 [Oryza sativa (japonica cultivar-group)] (GB:NP_001055765.1); similar to Os01g0837600 [Oryza sativa (japonica cultivar-group)] (GB:NP_001044739.1); contains InterPro domain Conserved hypothetical protein 1589, plant; (I…	6.38628		256299_at	AT1G69530	ATEXPA1 (ARABIDOPSIS THALIANA EXPANSIN A1)	5.62017		245928_s_at	AT5G24770;AT5G24780	[AT5G24770, VSP2 (VEGETATIVE STORAGE PROTEIN 2); acid phosphatase];[AT5G24780, VSP1 (VEGETATIVE STORAGE PROTEIN 1); acid phosphatase]	8.27874		Identifier	AGI	Annotation	Fch (log2)	Fch (log2)	Fch (log2)
250083_at	AT5G17220	ATGSTF12 (GLUTATHIONE S-TRANSFERASE 26); glutathione transferase	7.70695		265091_s_at	AT1G03940;AT1G03495	[AT1G03940, transferase family protein];[AT1G03495, transferase]	7.60733		251012_at	AT5G02580	similar to unknown protein [Arabidopsis thaliana] (TAIR:AT3G55240.1); similar to Os03g0280400 [Oryza sativa (japonica cultivar-group)] (GB:NP_001049737.1); similar to Os05g0462000 [Oryza sativa (japonica cultivar-group)] (GB:NP_001055765.1); similar to Os01g0837600 [Oryza sativa (japonica cultivar-group)] (GB:NP_001044739.1); contains InterPro domain Conserved hypothetical protein 1589, plant; (I…	5.60469		260140_at	AT1G66390	PAP2 (PRODUCTION OF ANTHOCYANIN PIGMENT 2); DNA binding / transcription factor	4.82357		265342_at	AT2G18300	basic helix-loop-helix (bHLH) family protein	5.04426		267262_at	AT2G22990	SNG1 (SINAPOYLGLUCOSE 1); serine carboxypeptidase	7.79702		249215_at	AT5G42800	DFR (DIHYDROFLAVONOL 4-REDUCTASE); dihydrokaempferol 4-reductase	7.83827	2.56264	1.75363
250207_at	AT5G13930	CHS (CHALCONE SYNTHASE); naringenin-chalcone synthase	7.15161		250083_at	AT5G17220	ATGSTF12 (GLUTATHIONE S-TRANSFERASE 26); glutathione transferase	7.57074		264400_at	AT1G61800	GPT2 (glucose-6-phosphate/phosphate translocator 2); antiporter/ glucose-6-phosphate transporter	5.23295		266516_at	AT2G47880	glutaredoxin family protein	4.79491		250832_at	AT5G04950	nicotianamine synthase, putative	4.47698		252441_at	AT3G46780	PTAC16 (PLASTID TRANSCRIPTIONALLY ACTIVE18)	7.1499		250083_at	AT5G17220	ATGSTF12 (GLUTATHIONE S-TRANSFERASE 26); glutathione transferase	7.70695	2.86714	1.93051
265091_s_at	AT1G03940;AT1G03495	[AT1G03940, transferase family protein];[AT1G03495, transferase]	6.88015		250207_at	AT5G13930	CHS (CHALCONE SYNTHASE); naringenin-chalcone synthase	7.40139		250100_at	AT5G16570	GLN1;4 (Glutamine synthetase 1;4); glutamate-ammonia ligase	4.47512		250100_at	AT5G16570	GLN1;4 (Glutamine synthetase 1;4); glutamate-ammonia ligase	4.53378		247218_at	AT5G65010	ASN2 (ASPARAGINE SYNTHETASE 2); asparagine synthase (glutamine-hydrolyzing)	4.41		251036_at	AT5G02160	similar to hypothetical protein [Solanum lycopersicum] (GB:BAD95796.1)	7.03841		265091_s_at	AT1G03940;AT1G03495	[AT1G03940, transferase family protein];[AT1G03495, transferase]	6.88015	2.5376	1.89788
245624_at	AT4G14090	UDP-glucoronosyl/UDP-glucosyl transferase family protein	6.61569		245624_at	AT4G14090	UDP-glucoronosyl/UDP-glucosyl transferase family protein	7.24752		257315_at	AT3G30775	ERD5 (EARLY RESPONSIVE TO DEHYDRATION 5, PROLINE OXIDASE); proline dehydrogenase	4.38912		264400_at	AT1G61800	GPT2 (glucose-6-phosphate/phosphate translocator 2); antiporter/ glucose-6-phosphate transporter	4.52679		252367_at	AT3G48360	BT2 (BTB and TAZ domain protein 2); protein binding / transcription regulator	4.34449		246596_at	AT5G14740	CA2 (BETA CARBONIC ANHYDRASE 2); carbonate dehydratase/ zinc ion binding	7.029		260140_at	AT1G66390	PAP2 (PRODUCTION OF ANTHOCYANIN PIGMENT 2); DNA binding / transcription factor	6.00512	4.07002	4.82357
254283_s_at	AT4G22870;AT4G22880	[AT4G22870, leucoanthocyanidin dioxygenase, putative / anthocyanidin synthase, putative];[AT4G22880, LDOX (TANNIN DEFICIENT SEED 4)]	6.58172		254283_s_at	AT4G22870;AT4G22880	[AT4G22870, leucoanthocyanidin dioxygenase, putative / anthocyanidin synthase, putative];[AT4G22880, LDOX (TANNIN DEFICIENT SEED 4)]	7.06635		263549_at	AT2G21650	MEE3 (maternal effect embryo arrest 3); DNA binding / transcription factor	4.27958		257315_at	AT3G30775	ERD5 (EARLY RESPONSIVE TO DEHYDRATION 5, PROLINE OXIDASE); proline dehydrogenase	4.40222		254235_at	AT4G23750	CRF2 (CYTOKININ RESPONSE FACTOR 2); DNA binding / transcription factor	4.0875		255997_s_at	AT1G29910;AT1G29920;AT1G29930	[AT1G29910, CAB3 (CHLOROPHYLL A/B BINDING PROTEIN 3); chlorophyll binding];[AT1G29920, CAB2 (Chlorophyll a/b-binding protein 2); chlorophyll binding];[AT1G29930, CAB1 (CHLOROPHYLL A/B BINDING PROTEIN 1); chlorophyll binding]	6.91664		248185_at	AT5G54060	UF3GT (UDP-GLUCOSE:FLAVONOID 3-O-GLUCOSYLTRANSFERASE); transferase, transferring glycosyl groups	5.91353	2.36543	2.19074
260140_at	AT1G66390	PAP2 (PRODUCTION OF ANTHOCYANIN PIGMENT 2); DNA binding / transcription factor	6.00512		248185_at	AT5G54060	UF3GT (UDP-GLUCOSE:FLAVONOID 3-O-GLUCOSYLTRANSFERASE); transferase, transferring glycosyl groups	6.83766		260140_at	AT1G66390	PAP2 (PRODUCTION OF ANTHOCYANIN PIGMENT 2); DNA binding / transcription factor	4.07002		253940_at	AT4G26950	similar to unknown protein [Arabidopsis thaliana] (TAIR:AT4G04630.1); similar to Protein of unknown function, DUF584 [Medicago truncatula] (GB:ABE91657.1); contains InterPro domain Protein of unknown function DUF584; (InterPro:IPR007608)	4.2334		264859_at	AT1G24280	G6PD3 (GLUCOSE-6-PHOSPHATE DEHYDROGENASE 3); glucose-6-phosphate 1-dehydrogenase	4.00852		256979_at	AT3G21055	PSBTN (photosystem II subunit T)	6.83814		256924_at	AT3G29590	AT5MAT; O-malonyltransferase/ transferase	5.35926	3.63563	2.60177
248185_at	AT5G54060	UF3GT (UDP-GLUCOSE:FLAVONOID 3-O-GLUCOSYLTRANSFERASE); transferase, transferring glycosyl groups	5.91353		252123_at	AT3G51240	F3H (TRANSPARENT TESTA 6); naringenin 3-dioxygenase	6.50294		266516_at	AT2G47880	glutaredoxin family protein	3.99464		251197_at	AT3G62960	glutaredoxin family protein	4.19809		245392_at	AT4G15680	glutaredoxin family protein	3.95254		262399_at	AT1G49500	similar to unknown protein [Arabidopsis thaliana] (TAIR:AT3G19030.1)	6.7737		264400_at	AT1G61800	GPT2 (glucose-6-phosphate/phosphate translocator 2); antiporter/ glucose-6-phosphate transporter	4.57514	5.23295	4.52679
256924_at	AT3G29590	AT5MAT; O-malonyltransferase/ transferase	5.35926		260140_at	AT1G66390	PAP2 (PRODUCTION OF ANTHOCYANIN PIGMENT 2); DNA binding / transcription factor	6.34143		266165_at	AT2G28190	CSD2 (COPPER/ZINC SUPEROXIDE DISMUTASE 2); copper, zinc superoxide dismutase	3.77759		263549_at	AT2G21650	MEE3 (maternal effect embryo arrest 3); DNA binding / transcription factor	4.08188		259681_at	AT1G77760	NIA1 (NITRATE REDUCTASE 1)	3.92782		256772_at	AT3G13750	BGAL1 (BETA GALACTOSIDASE 1); beta-galactosidase	6.63481		258167_at	AT3G21560	UGT84A2; UDP-glycosyltransferase/ sinapate 1-glucosyltransferase	4.56306	2.68292	2.40691
252123_at	AT3G51240	F3H (TRANSPARENT TESTA 6); naringenin 3-dioxygenase	4.6291		250558_at	AT5G07990	TT7 (TRANSPARENT TESTA 7); flavonoid 3'-monooxygenase/ oxygen binding	6.1119		251706_at	AT3G56620	integral membrane family protein / nodulin MtN21-related	3.75539		254630_at	AT4G18360	(S)-2-hydroxy-acid oxidase, peroxisomal, putative / glycolate oxidase, putative / short chain alpha-hydroxy acid oxidase, putative	3.97447		249923_at	AT5G19120	pepsin A	3.57831		259161_at	AT3G01500	CA1 (CARBONIC ANHYDRASE 1); carbonate dehydratase/ zinc ion binding	6.48466		259329_at	AT3G16360	AHP4 (HPT PHOSPHOTRANSMITTER 4); histidine phosphotransfer kinase/ transferase, transferring phosphorus-containing groups	4.48031	3.64562	1.81905
249454_at	AT5G39520	similar to unknown protein [Arabidopsis thaliana] (TAIR:AT5G39530.1); similar to hypothetical protein MtrDRAFT_AC119412g1v1 [Medicago truncatula] (GB:ABE86761.1)	4.61493		256924_at	AT3G29590	AT5MAT; O-malonyltransferase/ transferase	6.09033		264186_at	AT1G54570	esterase/lipase/thioesterase family protein	3.66628		247264_at	AT5G64530	ANAC104/XND1 (Arabidopsis NAC domain containing protein 104); transcription factor	3.78205		261684_at	AT1G47400	similar to unknown protein [Arabidopsis thaliana] (TAIR:AT1G47395.1)	3.55519		256015_at	AT1G19150	LHCA6 (Photosystem I light harvesting complex gene 6); chlorophyll binding	6.45175		262050_at	AT1G80130	binding	4.22316	3.16544	3.09193
264400_at	AT1G61800	GPT2 (glucose-6-phosphate/phosphate translocator 2); antiporter/ glucose-6-phosphate transporter	4.57514		258167_at	AT3G21560	UGT84A2; UDP-glycosyltransferase/ sinapate 1-glucosyltransferase	5.78321		259329_at	AT3G16360	AHP4 (HPT PHOSPHOTRANSMITTER 4); histidine phosphotransfer kinase/ transferase, transferring phosphorus-containing groups	3.64562		264287_at	AT1G61930	similar to unknown protein [Arabidopsis thaliana] (TAIR:AT1G11700.1); similar to Protein of unknown function DUF584 [Medicago truncatula] (GB:ABE80969.1); contains InterPro domain Protein of unknown function DUF584; (InterPro:IPR007608)	3.69417		247406_at	AT5G62920	ARR6 (RESPONSE REGULATOR 6); transcription regulator/ two-component response regulator	3.5537		253971_at	AT4G26530	fructose-bisphosphate aldolase, putative	6.42272		250100_at	AT5G16570	GLN1;4 (Glutamine synthetase 1;4); glutamate-ammonia ligase	4.07884	4.47512	4.53378
258167_at	AT3G21560	UGT84A2; UDP-glycosyltransferase/ sinapate 1-glucosyltransferase	4.56306		262050_at	AT1G80130	binding	4.96413		256924_at	AT3G29590	AT5MAT; O-malonyltransferase/ transferase	3.63563		259346_at	AT3G03910	glutamate dehydrogenase, putative	3.62889		245504_at	AT4G15660	glutaredoxin family protein	3.50365		264545_at	AT1G55670	PSAG	6.39533		261191_at	AT1G32900	starch synthase, putative	3.83129	3.22188	2.96685
250558_at	AT5G07990	TT7 (TRANSPARENT TESTA 7); flavonoid 3'-monooxygenase/ oxygen binding	4.523		249454_at	AT5G39520	similar to unknown protein [Arabidopsis thaliana] (TAIR:AT5G39530.1); similar to hypothetical protein MtrDRAFT_AC119412g1v1 [Medicago truncatula] (GB:ABE86761.1)	4.89553		254630_at	AT4G18360	(S)-2-hydroxy-acid oxidase, peroxisomal, putative / glycolate oxidase, putative / short chain alpha-hydroxy acid oxidase, putative	3.49557		259507_at	AT1G43910	AAA-type ATPase family protein	3.51011		251154_at	AT3G63110	ATIPT3 (Arabidopsis thaliana isopentenyltransferase 3); transferase, transferring alkyl or aryl (other than methyl) groups	3.39673		259491_at	AT1G15820	LHCB6 (LIGHT HARVESTING COMPLEX PSII); chlorophyll binding	6.26262		257315_at	AT3G30775	ERD5 (EARLY RESPONSIVE TO DEHYDRATION 5, PROLINE OXIDASE); proline dehydrogenase	3.67384	4.38912	4.40222
259329_at	AT3G16360	AHP4 (HPT PHOSPHOTRANSMITTER 4); histidine phosphotransfer kinase/ transferase, transferring phosphorus-containing groups	4.48031		250794_at	AT5G05270	chalcone-flavanone isomerase family protein	4.86991		251197_at	AT3G62960	glutaredoxin family protein	3.47183		247751_at	AT5G59050	similar to unknown protein [Arabidopsis thaliana] (TAIR:AT3G54000.1); similar to IMP dehydrogenase/GMP reductase [Medicago truncatula] (GB:ABD33149.1)	3.50166		245505_at	AT4G15690	glutaredoxin family protein	3.38721		252367_at	AT3G48360	BT2 (BTB and TAZ domain protein 2); protein binding / transcription regulator	6.2312		251706_at	AT3G56620	integral membrane family protein / nodulin MtN21-related	3.57234	3.75539	3.3491
262050_at	AT1G80130	binding	4.22316		250100_at	AT5G16570	GLN1;4 (Glutamine synthetase 1;4); glutamate-ammonia ligase	4.8531		264809_at	AT1G08830	CSD1 (copper/zinc superoxide dismutase 1); copper, zinc superoxide dismutase	3.38928		264186_at	AT1G54570	esterase/lipase/thioesterase family protein	3.36811		260771_at	AT1G49160	WNK7 (Arabidopsis WNK kinase 7); kinase	3.37333		254564_at	AT4G19170	NCED4 (NINE-CIS-EPOXYCAROTENOID DIOXYGENASE 4)	6.19081		263549_at	AT2G21650	MEE3 (maternal effect embryo arrest 3); DNA binding / transcription factor	3.4847	4.27958	4.08188
250100_at	AT5G16570	GLN1;4 (Glutamine synthetase 1;4); glutamate-ammonia ligase	4.07884		264400_at	AT1G61800	GPT2 (glucose-6-phosphate/phosphate translocator 2); antiporter/ glucose-6-phosphate transporter	4.72494		258321_at	AT3G22840	ELIP1 (EARLY LIGHT-INDUCABLE PROTEIN); chlorophyll binding	3.38841		261198_at	AT1G12940	ATNRT2.5 (NITRATE TRANSPORTER2.5); nitrate transporter	3.36748		262336_at	AT1G64220	preprotein translocase-related	3.30416		261769_at	AT1G76100	plastocyanin	6.04762		259879_at	AT1G76650	calcium-binding EF hand family protein	3.32795	2.73453	1.71701
246468_at	AT5G17050	UDP-glucoronosyl/UDP-glucosyl transferase family protein	3.92163		246468_at	AT5G17050	UDP-glucoronosyl/UDP-glucosyl transferase family protein	4.71937		261198_at	AT1G12940	ATNRT2.5 (NITRATE TRANSPORTER2.5); nitrate transporter	3.34178		262074_at	AT1G59670	ATGSTU15 (Arabidopsis thaliana Glutathione S-transferase (class tau) 15); glutathione transferase	3.36569		265066_at	AT1G03870	FLA9 (FLA9)	3.23688		265149_at	AT1G51400	photosystem II 5 kD protein	6.03523		247177_at	AT5G65300	similar to Avr9/Cf-9 rapidly elicited protein 75 [Nicotiana tabacum] (GB:AAG43558.1)	3.32449	2.24607	2.22838
261191_at	AT1G32900	starch synthase, putative	3.83129		263845_at	AT2G37040	PAL1 (PHE AMMONIA LYASE 1); phenylalanine ammonia-lyase	4.66888		261191_at	AT1G32900	starch synthase, putative	3.22188		251706_at	AT3G56620	integral membrane family protein / nodulin MtN21-related	3.3491		251195_at	AT3G62930	glutaredoxin family protein	3.21067		249742_at	AT5G24490	30S ribosomal protein, putative	6.02089		263391_at	AT2G11810	MGDC (monogalactosyldiacylglycerol synthase type C); 1,2-diacylglycerol 3-beta-galactosyltransferase	3.2656	3.08921	2.42845
257315_at	AT3G30775	ERD5 (EARLY RESPONSIVE TO DEHYDRATION 5, PROLINE OXIDASE); proline dehydrogenase	3.67384		261191_at	AT1G32900	starch synthase, putative	4.63665		253268_s_at	AT4G34131;AT4G34135	[AT4G34131, UGT73B3 (UDP-glucosyl transferase 73B3); UDP-glycosyltransferase/ abscisic acid glucosyltransferase/ transferase, transferring hexosyl groups];[AT4G34135, UGT73B2; UDP-glucosyltransferase/ UDP-glycosyltransferase/ flavonol 3-O-glucosyltransferase]	3.17946		246038_s_at	AT5G19460;AT5G19470	[AT5G19460, ATNUDT20 (Arabidopsis thaliana Nudix hydrolase homolog 20); hydrolase];[AT5G19470, ATNUDT24 (Arabidopsis thaliana Nudix hydrolase homolog 24); hydrolase]	3.32897		262399_at	AT1G49500	similar to unknown protein [Arabidopsis thaliana] (TAIR:AT3G19030.1)	3.15118		251519_at	AT3G59400	GUN4 (Genomes uncoupled 4)	5.96421		258270_at	AT3G15650	phospholipase/carboxylesterase family protein	3.18423	2.97386	3.11086
261450_s_at	AT1G21110;AT1G21120	[AT1G21110, O-methyltransferase, putative];[AT1G21120, O-methyltransferase, putative]	3.65628		267256_s_at	AT2G23000;AT2G23010	[AT2G23000, SCPL10 (serine carboxypeptidase-like 10); serine carboxypeptidase];[AT2G23010, SCPL9; serine carboxypeptidase]	4.53617		262050_at	AT1G80130	binding	3.16544		258321_at	AT3G22840	ELIP1 (EARLY LIGHT-INDUCABLE PROTEIN); chlorophyll binding	3.31306		245506_at	AT4G15700	glutaredoxin family protein	3.12048		258055_at	AT3G16250	ferredoxin-related	5.93819		246038_s_at	AT5G19460;AT5G19470	[AT5G19460, ATNUDT20 (Arabidopsis thaliana Nudix hydrolase homolog 20); hydrolase];[AT5G19470, ATNUDT24 (Arabidopsis thaliana Nudix hydrolase homolog 24); hydrolase]	3.17763	2.99536	3.32897
251706_at	AT3G56620	integral membrane family protein / nodulin MtN21-related	3.57234		257315_at	AT3G30775	ERD5 (EARLY RESPONSIVE TO DEHYDRATION 5, PROLINE OXIDASE); proline dehydrogenase	4.48527		245317_at	AT4G15610	integral membrane family protein	3.12726		261065_at	AT1G07500	unknown protein	3.14614		248646_at	AT5G49100	similar to OJ000315_02.19 [Oryza sativa (japonica cultivar-group)] (GB:CAE05374.1); similar to Os02g0526700 [Oryza sativa (japonica cultivar-group)] (GB:NP_001047000.1); similar to OSJNBa0042I15.1 [Oryza sativa (japonica cultivar-group)] (GB:CAE04879.1)	3.06768		260877_at	AT1G21500	similar to conserved hypothetical protein [Medicago truncatula] (GB:ABE83904.1)	5.92262		249942_at	AT5G22300	NIT4 (NITRILASE 4)	3.08657	2.09088	2.2857
263549_at	AT2G21650	MEE3 (maternal effect embryo arrest 3); DNA binding / transcription factor	3.4847		251984_at	AT3G53260	PAL2 (phenylalanine ammonia-lyase 2); phenylalanine ammonia-lyase	4.16289		266901_at	AT2G34600	similar to unknown protein [Arabidopsis thaliana] (TAIR:AT1G30135.1); similar to ZIM [Medicago truncatula] (GB:ABE81432.1); contains InterPro domain ZIM; (InterPro:IPR010399)	3.10101		258270_at	AT3G15650	phospholipase/carboxylesterase family protein	3.11086		246275_at	AT4G36540	BEE2 (BR ENHANCED EXPRESSION 2); DNA binding / transcription factor	3.04019		262612_at	AT1G14150	oxygen evolving enhancer 3 (PsbQ) family protein	5.73127		255621_at	AT4G01390	meprin and TRAF homology domain-containing protein / MATH domain-containing protein	3.05599	2.70913	2.27203
259879_at	AT1G76650	calcium-binding EF hand family protein	3.32795		259329_at	AT3G16360	AHP4 (HPT PHOSPHOTRANSMITTER 4); histidine phosphotransfer kinase/ transferase, transferring phosphorus-containing groups	4.08526		263391_at	AT2G11810	MGDC (monogalactosyldiacylglycerol synthase type C); 1,2-diacylglycerol 3-beta-galactosyltransferase	3.08921		262050_at	AT1G80130	binding	3.09193		263318_at	AT2G24762	similar to GDU1 (GLUTAMINE DUMPER 1) [Arabidopsis thaliana] (TAIR:AT4G31730.1); similar to At5g57685 [Medicago truncatula] (GB:ABE81292.1)	3.01852		263345_s_at	AT2G05070;AT2G05100	[AT2G05070, LHCB2.2 (Photosystem II light harvesting complex gene 2.2); chlorophyll binding];[AT2G05100, LHCB2.1 (Photosystem II light harvesting complex gene 2.1); chlorophyll binding]	5.72581		245501_at	AT4G15620	integral membrane family protein	3.05189	2.20238	1.75292
247177_at	AT5G65300	similar to Avr9/Cf-9 rapidly elicited protein 75 [Nicotiana tabacum] (GB:AAG43558.1)	3.32449		263391_at	AT2G11810	MGDC (monogalactosyldiacylglycerol synthase type C); 1,2-diacylglycerol 3-beta-galactosyltransferase	3.76134		247264_at	AT5G64530	ANAC104/XND1 (Arabidopsis NAC domain containing protein 104); transcription factor	3.05603		256008_s_at	AT1G34040;AT1G34060	[AT1G34040, alliinase family protein];[AT1G34060, alliinase family protein]	3.05145		265475_at	AT2G15620	NIR1 (NITRITE REDUCTASE); ferredoxin-nitrate reductase	2.9233		266979_at	AT2G39470	photosystem II reaction center PsbP family protein	5.62166		246922_at	AT5G25110	CIPK25 (CBL-INTERACTING PROTEIN KINASE 25); kinase	3.0145	2.36431	2.18754
263391_at	AT2G11810	MGDC (monogalactosyldiacylglycerol synthase type C); 1,2-diacylglycerol 3-beta-galactosyltransferase	3.2656		247751_at	AT5G59050	similar to unknown protein [Arabidopsis thaliana] (TAIR:AT3G54000.1); similar to IMP dehydrogenase/GMP reductase [Medicago truncatula] (GB:ABD33149.1)	3.53009		246038_s_at	AT5G19460;AT5G19470	[AT5G19460, ATNUDT20 (Arabidopsis thaliana Nudix hydrolase homolog 20); hydrolase];[AT5G19470, ATNUDT24 (Arabidopsis thaliana Nudix hydrolase homolog 24); hydrolase]	2.99536		260831_at	AT1G06830	glutaredoxin family protein	3.04131		253043_at	AT4G37540	LOB domain protein 39 / lateral organ boundaries domain protein 39 (LBD39)	2.89387		263142_at	AT1G65230	similar to hypothetical protein MtrDRAFT_AC148171g2v1 [Medicago truncatula] (GB:ABE89789.1)	5.5259		262930_at	AT1G65690	harpin-induced protein-related / HIN1-related / harpin-responsive protein-related	2.94368	2.47208	2.18235
258270_at	AT3G15650	phospholipase/carboxylesterase family protein	3.18423		251706_at	AT3G56620	integral membrane family protein / nodulin MtN21-related	3.39135		247751_at	AT5G59050	similar to unknown protein [Arabidopsis thaliana] (TAIR:AT3G54000.1); similar to IMP dehydrogenase/GMP reductase [Medicago truncatula] (GB:ABD33149.1)	2.97692		261191_at	AT1G32900	starch synthase, putative	2.96685		252501_at	AT3G46880	similar to unknown protein [Arabidopsis thaliana] (TAIR:AT5G59080.1)	2.84511		262288_at	AT1G70760	inorganic carbon transport protein-related	5.4781		251197_at	AT3G62960	glutaredoxin family protein	2.89665	3.47183	4.19809
246038_s_at	AT5G19460;AT5G19470	[AT5G19460, ATNUDT20 (Arabidopsis thaliana Nudix hydrolase homolog 20); hydrolase];[AT5G19470, ATNUDT24 (Arabidopsis thaliana Nudix hydrolase homolog 24); hydrolase]	3.17763		249942_at	AT5G22300	NIT4 (NITRILASE 4)	3.16275		258270_at	AT3G15650	phospholipase/carboxylesterase family protein	2.97386		261134_at	AT1G19630	CYP722A1 (cytochrome P450, family 722, subfamily A, polypeptide 1); oxygen binding	2.9633		260325_at	AT1G63940	monodehydroascorbate reductase, putative	2.84475		259640_at	AT1G52400	BGL1 (BETA-GLUCOSIDASE HOMOLOG 1); hydrolase, hydrolyzing O-glycosyl compounds	5.45656		266516_at	AT2G47880	glutaredoxin family protein	2.8944	3.99464	4.79491
249942_at	AT5G22300	NIT4 (NITRILASE 4)	3.08657		259925_at	AT1G75040	PR5 (PATHOGENESIS-RELATED GENE 5)	3.15966		265649_at	AT2G27510	ATFD3 (FERREDOXIN 3); electron carrier	2.88277		266165_at	AT2G28190	CSD2 (COPPER/ZINC SUPEROXIDE DISMUTASE 2); copper, zinc superoxide dismutase	2.9498		254016_at	AT4G26150	zinc finger (GATA type) family protein	2.82784		258993_at	AT3G08940	LHCB4.2 (LIGHT HARVESTING COMPLEX PSII); chlorophyll binding	5.43604		258259_s_at	AT3G26820;AT3G26840	[AT3G26820, esterase/lipase/thioesterase family protein];[AT3G26840, esterase/lipase/thioesterase family protein]	2.81118	2.66818	1.84941
255621_at	AT4G01390	meprin and TRAF homology domain-containing protein / MATH domain-containing protein	3.05599		250344_at	AT5G11930	glutaredoxin family protein	3.15869		247212_at	AT5G65040	senescence-associated protein-related	2.88095		258338_at	AT3G16150	L-asparaginase, putative / L-asparagine amidohydrolase, putative	2.94899		254080_at	AT4G25630	FIB2 (FIBRILLARIN 2)	2.82347		256299_at	AT1G69530	ATEXPA1 (ARABIDOPSIS THALIANA EXPANSIN A1)	5.32118		250344_at	AT5G11930	glutaredoxin family protein	2.80877	1.95036	2.58711
245501_at	AT4G15620	integral membrane family protein	3.05189		255056_at	AT4G09820	TT8 (TRANSPARENT TESTA 8); DNA binding / transcription factor	3.15761		262644_at	AT1G62710	BETA-VPE (vacuolar processing enzyme beta); cysteine-type endopeptidase	2.8728		253382_at	AT4G33040	glutaredoxin family protein	2.94204		254043_at	AT4G25990	CIL	2.82226		255078_at	AT4G09010	APX4 (ASCORBATE PEROXIDASE 4); peroxidase	5.31677		254630_at	AT4G18360	(S)-2-hydroxy-acid oxidase, peroxisomal, putative / glycolate oxidase, putative / short chain alpha-hydroxy acid oxidase, putative	2.71446	3.49557	3.97447
263845_at	AT2G37040	PAL1 (PHE AMMONIA LYASE 1); phenylalanine ammonia-lyase	3.03663		266368_at	AT2G41380	embryo-abundant protein-related	3.12417		250083_at	AT5G17220	ATGSTF12 (GLUTATHIONE S-TRANSFERASE 26); glutathione transferase	2.86714		258182_at	AT3G21500	DXPS1; 1-deoxy-D-xylulose-5-phosphate synthase	2.92482		260221_at	AT1G74670	gibberellin-responsive protein, putative	2.8108		250243_at	AT5G13630	GUN5 (GENOMES UNCOUPLED 5)	5.29151		266165_at	AT2G28190	CSD2 (COPPER/ZINC SUPEROXIDE DISMUTASE 2); copper, zinc superoxide dismutase	2.69941	3.77759	2.9498
246922_at	AT5G25110	CIPK25 (CBL-INTERACTING PROTEIN KINASE 25); kinase	3.0145		258321_at	AT3G22840	ELIP1 (EARLY LIGHT-INDUCABLE PROTEIN); chlorophyll binding	3.12319		261134_at	AT1G19630	CYP722A1 (cytochrome P450, family 722, subfamily A, polypeptide 1); oxygen binding	2.85215		264809_at	AT1G08830	CSD1 (copper/zinc superoxide dismutase 1); copper, zinc superoxide dismutase	2.89624		258468_at	AT3G06070	similar to unknown protein [Arabidopsis thaliana] (TAIR:AT5G19190.1); similar to hypothetical protein MtrDRAFT_AC152499g26v1 [Medicago truncatula] (GB:ABE77806.1)	2.80697		264279_s_at	AT1G78820;AT1G78830	[AT1G78820, curculin-like (mannose-binding) lectin family protein / PAN domain-containing protein];[AT1G78830, curculin-like (mannose-binding) lectin family protein]	5.27213		266368_at	AT2G41380	embryo-abundant protein-related	2.68837	2.56074	2.39951
245840_at	AT1G58420	similar to unknown protein [Arabidopsis thaliana] (TAIR:AT1G10140.1); similar to Os07g0123800 [Oryza sativa (japonica cultivar-group)] (GB:NP_001058800.1)	2.96507		245628_at	AT1G56650	PAP1 (PRODUCTION OF ANTHOCYANIN PIGMENT 1); DNA binding / transcription factor	3.09903		253940_at	AT4G26950	similar to unknown protein [Arabidopsis thaliana] (TAIR:AT4G04630.1); similar to Protein of unknown function, DUF584 [Medicago truncatula] (GB:ABE91657.1); contains InterPro domain Protein of unknown function DUF584; (InterPro:IPR007608)	2.84555		260540_at	AT2G43500	RWP-RK domain-containing protein	2.86956		258856_at	AT3G02040	SRG3 (SENESCENCE-RELATED GENE 3); glycerophosphodiester phosphodiesterase	2.80613		256309_at	AT1G30380	PSAK (PHOTOSYSTEM I SUBUNIT K)	5.26719		264968_at	AT1G67360	rubber elongation factor (REF) family protein	2.67061	2.15551	2.32576
262930_at	AT1G65690	harpin-induced protein-related / HIN1-related / harpin-responsive protein-related	2.94368		246922_at	AT5G25110	CIPK25 (CBL-INTERACTING PROTEIN KINASE 25); kinase	3.01412		256008_s_at	AT1G34040;AT1G34060	[AT1G34040, alliinase family protein];[AT1G34060, alliinase family protein]	2.83299		245345_at	AT4G16640	matrix metalloproteinase, putative	2.85153		256469_at	AT1G32540	LOL1 (LSD ONE LIKE 1)	2.79881		256796_at	AT3G22210	similar to fortune-1 [Cycas edentata] (GB:AAL35744.1)	5.21122		264562_at	AT1G55760	BTB/POZ domain-containing protein	2.66903	2.60012	2.82522
252400_at	AT3G48020	similar to F-box family protein-related [Arabidopsis thaliana] (TAIR:AT5G62860.1); similar to IS10 transposase, putative [Lycopersicon esculentum] (GB:ABI34274.1)	2.90181		263549_at	AT2G21650	MEE3 (maternal effect embryo arrest 3); DNA binding / transcription factor	2.99297		264287_at	AT1G61930	similar to unknown protein [Arabidopsis thaliana] (TAIR:AT1G11700.1); similar to Protein of unknown function DUF584 [Medicago truncatula] (GB:ABE80969.1); contains InterPro domain Protein of unknown function DUF584; (InterPro:IPR007608)	2.77274		262640_at	AT1G62760	invertase/pectin methylesterase inhibitor family protein	2.83217		249073_at	AT5G44020	acid phosphatase class B family protein	2.78368		267265_at	AT2G22980	SCPL13; serine carboxypeptidase	5.1518		261428_at	AT1G18870	ICS2; isochorismate synthase	2.62507	1.90828	1.86592
251197_at	AT3G62960	glutaredoxin family protein	2.89665		262811_at	AT1G11700	similar to unknown protein [Arabidopsis thaliana] (TAIR:AT1G61930.1); similar to Protein of unknown function DUF584 [Medicago truncatula] (GB:ABE80969.1); similar to Os07g0516300 [Oryza sativa (japonica cultivar-group)] (GB:NP_001059782.1); contains InterPro domain Protein of unknown function DUF584; (InterPro:IPR007608)	2.94729		259879_at	AT1G76650	calcium-binding EF hand family protein	2.73453		264562_at	AT1G55760	BTB/POZ domain-containing protein	2.82522		248267_at	AT5G53460	GLT1 (NADH-dependent glutamate synthase 1 gene)	2.78111		260745_at	AT1G78370	ATGSTU20 (Arabidopsis thaliana Glutathione S-transferase (class tau) 20); glutathione transferase	5.12995		250493_at	AT5G09800	U-box domain-containing protein	2.58416	2.00219	2.65896
266516_at	AT2G47880	glutaredoxin family protein	2.8944		246038_s_at	AT5G19460;AT5G19470	[AT5G19460, ATNUDT20 (Arabidopsis thaliana Nudix hydrolase homolog 20); hydrolase];[AT5G19470, ATNUDT24 (Arabidopsis thaliana Nudix hydrolase homolog 24); hydrolase]	2.93123		245136_at	AT2G45210	auxin-responsive protein-related	2.71072		249112_at	AT5G43780	APS4	2.80951		267262_at	AT2G22990	SNG1 (SINAPOYLGLUCOSE 1); serine carboxypeptidase	2.75754		266583_at	AT2G46220	similar to unknown protein [Arabidopsis thaliana] (TAIR:AT1G16320.1); similar to hypothetical protein Npun02005080 [Nostoc punctiforme PCC 73102] (GB:ZP_00108317.1); similar to Os05g0215600 [Oryza sativa (japonica cultivar-group)] (GB:NP_001054933.1); similar to Os04g0613300 [Oryza sativa (japonica cultivar-group)] (GB:NP_001053853.1); contains domain NTF2-like (SSF54427)	5.12534		247751_at	AT5G59050	similar to unknown protein [Arabidopsis thaliana] (TAIR:AT3G54000.1); similar to IMP dehydrogenase/GMP reductase [Medicago truncatula] (GB:ABD33149.1)	2.57963	2.97692	3.50166
258947_at	AT3G01830	calmodulin-related protein, putative	2.83055		248625_at	AT5G48880	KAT5/PKT1/PKT2 (PEROXISOMAL 3-KETO-ACYL-COA THIOLASE 1, PEROXISOMAL 3-KETO-ACYL-COA THIOLASE 2); acetyl-CoA C-acyltransferase	2.91177		253243_at	AT4G34560	similar to unknown protein [Arabidopsis thaliana] (TAIR:AT5G66440.1); similar to putative protein, putative [Medicago truncatula] (GB:ABE85395.1)	2.70933		247038_at	AT5G67160	transferase family protein	2.78941		259466_at	AT1G19050	ARR7 (RESPONSE REGULATOR 7); transcription regulator/ two-component response regulator	2.74502		260541_at	AT2G43530	trypsin inhibitor, putative	5.08374		245317_at	AT4G15610	integral membrane family protein	2.5569	3.12726	2.03159
267256_s_at	AT2G23000;AT2G23010	[AT2G23000, SCPL10 (serine carboxypeptidase-like 10); serine carboxypeptidase];[AT2G23010, SCPL9; serine carboxypeptidase]	2.82467		251197_at	AT3G62960	glutaredoxin family protein	2.90852		255621_at	AT4G01390	meprin and TRAF homology domain-containing protein / MATH domain-containing protein	2.70913		256818_at	AT3G21420	oxidoreductase, 2OG-Fe(II) oxygenase family protein	2.77762		261806_at	AT1G30510	ATRFNR2 (ROOT FNR 2); oxidoreductase	2.70695		251196_at	AT3G62950	glutaredoxin family protein	5.0598		252133_at	AT3G50900	similar to unknown protein [Arabidopsis thaliana] (TAIR:AT5G66490.1); similar to hypothetical protein [Thellun (GB:ABB45855.1)	2.55208	2.34246	1.8031
258259_s_at	AT3G26820;AT3G26840	[AT3G26820, esterase/lipase/thioesterase family protein];[AT3G26840, esterase/lipase/thioesterase family protein]	2.81118		262582_at	AT1G15410	aspartate-glutamate racemase family	2.90394		255310_at	AT4G04955	ATALN (ARABIDOPSIS ALLANTOINASE); allantoinase/ hydrolase	2.70823		251059_at	AT5G01810	CIPK15 (CBL-INTERACTING PROTEIN KINASE 15); kinase/ protein kinase	2.74319		261768_at	AT1G15550	GA4 (GA REQUIRING 4); gibberellin 3-beta-dioxygenase	2.7061		255248_at	AT4G05180	PSBQ/PSBQ-2 (photosystem II subunit Q-2); calcium ion binding	5.02737		262644_at	AT1G62710	BETA-VPE (vacuolar processing enzyme beta); cysteine-type endopeptidase	2.54912	2.8728	2.72001
250344_at	AT5G11930	glutaredoxin family protein	2.80877		264524_at	AT1G10070	ATBCAT-2; branched-chain-amino-acid transaminase/ catalytic	2.89178		260540_at	AT2G43500	RWP-RK domain-containing protein	2.70583		262644_at	AT1G62710	BETA-VPE (vacuolar processing enzyme beta); cysteine-type endopeptidase	2.72001		258791_at	AT3G04720	PR4 (PATHOGENESIS-RELATED 4)	2.68532		251157_at	AT3G63140	mRNA-binding protein, putative	5.01448		261198_at	AT1G12940	ATNRT2.5 (NITRATE TRANSPORTER2.5); nitrate transporter	2.47767	3.34178	3.36748
261470_at	AT1G28370	ATERF11/ERF11 (ERF domain protein 11); DNA binding / transcription factor/ transcriptional repressor	2.80379		253382_at	AT4G33040	glutaredoxin family protein	2.8889		258167_at	AT3G21560	UGT84A2; UDP-glycosyltransferase/ sinapate 1-glucosyltransferase	2.68292		245401_at	AT4G17670	senescence-associated protein-related	2.71014		250828_at	AT5G05250	similar to unknown protein [Arabidopsis thaliana] (TAIR:AT3G56360.1); similar to unknown protein [Oryza sativa (japonica cultivar-group)] (GB:AAP03420.1)	2.67373		254398_at	AT4G21280	PSBQ/PSBQ-1/PSBQA; calcium ion binding	4.94731		264809_at	AT1G08830	CSD1 (copper/zinc superoxide dismutase 1); copper, zinc superoxide dismutase	2.47389	3.38928	2.89624
250794_at	AT5G05270	chalcone-flavanone isomerase family protein	2.79824		261907_at	AT1G65060	4CL3 (4-coumarate:CoA ligase 3); 4-coumarate-CoA ligase	2.84873		258259_s_at	AT3G26820;AT3G26840	[AT3G26820, esterase/lipase/thioesterase family protein];[AT3G26840, esterase/lipase/thioesterase family protein]	2.66818		262518_at	AT1G17170	ATGSTU24 (Arabidopsis thaliana Glutathione S-transferase (class tau) 24); glutathione transferase	2.70975		264014_at	AT2G21210	auxin-responsive protein, putative	2.67314		264371_at	AT1G12090	ELP (EXTENSIN-LIKE PROTEIN); lipid binding	4.9444		258321_at	AT3G22840	ELIP1 (EARLY LIGHT-INDUCABLE PROTEIN); chlorophyll binding	2.43417	3.38841	3.31306
261449_at	AT1G21120	O-methyltransferase, putative	2.7827		259879_at	AT1G76650	calcium-binding EF hand family protein	2.83702		259507_at	AT1G43910	AAA-type ATPase family protein	2.66382		253243_at	AT4G34560	similar to unknown protein [Arabidopsis thaliana] (TAIR:AT5G66440.1); similar to putative protein, putative [Medicago truncatula] (GB:ABE85395.1)	2.70358		249325_at	AT5G40850	UPM1 (UROPHORPHYRIN METHYLASE 1); uroporphyrin-III C-methyltransferase	2.65661		252130_at	AT3G50820	PSBO-2/PSBO2 (PHOTOSYSTEM II SUBUNIT O-2); oxygen evolving	4.94265		253268_s_at	AT4G34131;AT4G34135	[AT4G34131, UGT73B3 (UDP-glucosyl transferase 73B3); UDP-glycosyltransferase/ abscisic acid glucosyltransferase/ transferase, transferring hexosyl groups];[AT4G34135, UGT73B2; UDP-glucosyltransferase/ UDP-glycosyltransferase/ flavonol 3-O-glucosyltransfer	2.42164	3.17946	2.05988
247949_at	AT5G57220	CYP81F2 (cytochrome P450, family 81, subfamily F, polypeptide 2); oxygen binding	2.72548		255294_at	AT4G04750	carbohydrate transporter/ sugar porter	2.82623		251059_at	AT5G01810	CIPK15 (CBL-INTERACTING PROTEIN KINASE 15); kinase/ protein kinase	2.65214		255310_at	AT4G04955	ATALN (ARABIDOPSIS ALLANTOINASE); allantoinase/ hydrolase	2.6939		258250_at	AT3G15850	FAD5 (FATTY ACID DESATURASE 5); oxidoreductase	2.65519		252607_at	AT3G44990	XTR8 (xyloglucan:xyloglucosyl transferase 8); hydrolase, acting on glycosyl bonds	4.92184		267141_at	AT2G38090	myb family transcription factor	2.37413	1.98331	2.52171
254630_at	AT4G18360	(S)-2-hydroxy-acid oxidase, peroxisomal, putative / glycolate oxidase, putative / short chain alpha-hydroxy acid oxidase, putative	2.71446		245501_at	AT4G15620	integral membrane family protein	2.82067		249112_at	AT5G43780	APS4	2.63665		260023_at	AT1G30040	ATGA2OX2; gibberellin 2-beta-dioxygenase	2.67286		259842_at	AT1G73600	phosphoethanolamine N-methyltransferase 3, putative (NMT3)	2.64037		266279_at	AT2G29290	tropinone reductase, putative / tropine dehydrogenase, putative	4.91909		251644_at	AT3G57540	remorin family protein	2.32175	1.89842	1.9068
266165_at	AT2G28190	CSD2 (COPPER/ZINC SUPEROXIDE DISMUTASE 2); copper, zinc superoxide dismutase	2.69941		250493_at	AT5G09800	U-box domain-containing protein	2.81475		264777_at	AT1G08630	THA1 (THREONINE ALDOLASE 1); aldehyde-lyase/ threonine aldolase	2.60182		250493_at	AT5G09800	U-box domain-containing protein	2.65896		252625_at	AT3G44750	HD2A (HISTONE DEACETYLASE 2A); nucleic acid binding / zinc ion binding	2.63213		250006_at	AT5G18660	DVR (PALE-GREEN AND CHLOROPHYLL B REDUCED 2); 3,8-divinyl protochlorophyllide a 8-vinyl reductase	4.91252		262482_at	AT1G17020	SRG1 (SENESCENCE-RELATED GENE 1); oxidoreductase, acting on paired donors, with incorporation or reduction of molecular oxygen, 2-oxoglutarate as one donor, and incorporation of one atom each of oxygen into both donors	2.30914	2.48397	1.99736
248964_at	AT5G45340	CYP707A3 (cytochrome P450, family 707, subfamily A, polypeptide 3); oxygen binding	2.68953		264287_at	AT1G61930	similar to unknown protein [Arabidopsis thaliana] (TAIR:AT1G11700.1); similar to Protein of unknown function DUF584 [Medicago truncatula] (GB:ABE80969.1); contains InterPro domain Protein of unknown function DUF584; (InterPro:IPR007608)	2.79846		264562_at	AT1G55760	BTB/POZ domain-containing protein	2.60012		254597_at	AT4G18980	similar to unknown protein [Arabidopsis thaliana] (TAIR:AT5G45630.1); similar to hypothetical protein MBP_91N22.56 [Musa balbisiana] (GB:ABF70130.1); contains InterPro domain Protein of unknown function DUF584; (InterPro:IPR007608)	2.65037		253657_at	AT4G30110	HMA2 (Heavy metal ATPase 2); cadmium-transporting ATPase	2.59251		258402_at	AT3G15450	similar to unknown protein [Arabidopsis thaliana] (TAIR:AT4G27450.1); similar to unknown [Glycine max] (GB:AAG00940.1); contains domain ASPARAGINE SYNTHETASE (PTHR11772); contains domain no description (G3D.3.60.20.10); contains domain N-terminal nucleophile aminohydrolases (Ntn hydrolases) (SSF56235)	4.88607		259511_at	AT1G12520	CCS1 (copper chaperone for superoxide dismutase 1); superoxide dismutase copper chaperone	2.28739	2.49473	1.68646
266368_at	AT2G41380	embryo-abundant protein-related	2.68837		264562_at	AT1G55760	BTB/POZ domain-containing protein	2.76897		249215_at	AT5G42800	DFR (DIHYDROFLAVONOL 4-REDUCTASE); dihydrokaempferol 4-reductase	2.56264		250956_at	AT5G03210	unknown protein	2.64152		256772_at	AT3G13750	BGAL1 (BETA GALACTOSIDASE 1); beta-galactosidase	2.58093		267635_at	AT2G42220	rhodanese-like domain-containing protein	4.86621		260540_at	AT2G43500	RWP-RK domain-containing protein	2.25172	2.70583	2.86956
264968_at	AT1G67360	rubber elongation factor (REF) family protein	2.67061		255127_at	AT4G08300	nodulin MtN21 family protein	2.71094		266368_at	AT2G41380	embryo-abundant protein-related	2.56074		260784_at	AT1G06180	ATMYB13 (myb domain protein 13); DNA binding / transcription factor	2.6164		264200_at	AT1G22650	beta-fructofuranosidase, putative / invertase, putative / saccharase, putative / beta-fructosidase, putative	2.5719		264299_s_at	AT1G78850;AT1G78860	[AT1G78850, curculin-like (mannose-binding) lectin family protein];[AT1G78860, curculin-like (mannose-binding) lectin family protein]	4.84595		251207_at	AT3G63050	similar to unknown protein [Arabidopsis thaliana] (TAIR:AT2G48075.1)	2.20954	2.41869	2.12765
264562_at	AT1G55760	BTB/POZ domain-containing protein	2.66903		252679_at	AT3G44260	CCR4-NOT transcription complex protein, putative	2.68957		259705_at	AT1G77450	ANAC032 (Arabidopsis NAC domain containing protein 32); transcription factor	2.54316		259953_at	AT1G74810	anion exchange family protein	2.60834		256890_at	AT3G23830	GR-RBP4/GRP4 (GLYCINE-RICH RNA-BINDING PROTEIN 4); RNA binding / double-stranded DNA binding / single-stranded DNA binding	2.56961		262970_at	AT1G75690	chaperone protein dnaJ-related	4.84238		255056_at	AT4G09820	TT8 (TRANSPARENT TESTA 8); DNA binding / transcription factor	2.19739	2.45807	2.02932
264524_at	AT1G10070	ATBCAT-2; branched-chain-amino-acid transaminase/ catalytic	2.64719		262644_at	AT1G62710	BETA-VPE (vacuolar processing enzyme beta); cysteine-type endopeptidase	2.65815		265091_s_at	AT1G03940;AT1G03495	[AT1G03940, transferase family protein];[AT1G03495, transferase]	2.5376		255011_at	AT4G10040	CYTC-2 (CYTOCHROME C-2); electron carrier	2.60528		258155_at	AT3G18130	guanine nucleotide-binding family protein / activated protein kinase C receptor (RACK1)	2.5223		267002_s_at	AT2G34430;AT2G34420	[AT2G34430, LHB1B1 (Photosystem II light harvesting complex gene 1.4); chlorophyll binding];[AT2G34420, LHB1B2 (Photosystem II light harvesting complex gene 1.5); chlorophyll binding]	4.84226		258879_at	AT3G03270	universal stress protein (USP) family protein / early nodulin ENOD18 family protein	2.18957	1.9328	2.19872
261428_at	AT1G18870	ICS2; isochorismate synthase	2.62507		255310_at	AT4G04955	ATALN (ARABIDOPSIS ALLANTOINASE); allantoinase/ hydrolase	2.65274		259511_at	AT1G12520	CCS1 (copper chaperone for superoxide dismutase 1); superoxide dismutase copper chaperone	2.49473		256924_at	AT3G29590	AT5MAT; O-malonyltransferase/ transferase	2.60177		252414_at	AT3G47420	glycerol-3-phosphate transporter, putative / glycerol 3-phosphate permease, putative	2.51254		260221_at	AT1G74670	gibberellin-responsive protein, putative	4.81323		264287_at	AT1G61930	similar to unknown protein [Arabidopsis thaliana] (TAIR:AT1G11700.1); similar to Protein of unknown function DUF584 [Medicago truncatula] (GB:ABE80969.1); contains InterPro domain Protein of unknown function DUF584; (InterPro:IPR007608)	2.15133	2.77274	3.69417
250493_at	AT5G09800	U-box domain-containing protein	2.58416		249527_at	AT5G38710	proline oxidase, putative / osmotic stress-responsive proline dehydrogenase, putative	2.64996		259346_at	AT3G03910	glutamate dehydrogenase, putative	2.48443		247212_at	AT5G65040	senescence-associated protein-related	2.58957		264299_s_at	AT1G78850;AT1G78860	[AT1G78850, curculin-like (mannose-binding) lectin family protein];[AT1G78860, curculin-like (mannose-binding) lectin family protein]	2.49481		265342_at	AT2G18300	basic helix-loop-helix (bHLH) family protein	4.79534		265817_at	AT2G18050	HIS1-3 (HISTONE H1-3); DNA binding	2.14609	1.88101	1.6117
247751_at	AT5G59050	similar to unknown protein [Arabidopsis thaliana] (TAIR:AT3G54000.1); similar to IMP dehydrogenase/GMP reductase [Medicago truncatula] (GB:ABD33149.1)	2.57963		266165_at	AT2G28190	CSD2 (COPPER/ZINC SUPEROXIDE DISMUTASE 2); copper, zinc superoxide dismutase	2.6311		262482_at	AT1G17020	SRG1 (SENESCENCE-RELATED GENE 1); oxidoreductase, acting on paired donors, with incorporation or reduction of molecular oxygen, 2-oxoglutarate as one donor, and incorporation of one atom each of oxygen into both donors	2.48397		256839_at	AT3G22930	calmodulin, putative	2.58936		249327_at	AT5G40890	ATCLC-A (CHLORIDE CHANNEL A); anion channel/ voltage-gated chloride channel	2.48425		249327_at	AT5G40890	ATCLC-A (CHLORIDE CHANNEL A); anion channel/ voltage-gated chloride channel	4.78961		245348_at	AT4G17770	ATTPS5 (Arabidopsis thaliana trehalose phosphatase/synthase 5); transferase, transferring glycosyl groups / trehalose-phosphatase	2.12857	1.78545	1.87747
254231_at	AT4G23810	WRKY53 (WRKY DNA-binding protein 53); transcription factor	2.57885		249928_at	AT5G22250	CCR4-NOT transcription complex protein, putative	2.62835		262930_at	AT1G65690	harpin-induced protein-related / HIN1-related / harpin-responsive protein-related	2.47208		251457_s_at	AT3G60970;AT3G60160	[AT3G60970, ATMRP15 (Arabidopsis thaliana multidrug resistance-associated protein 15)];[AT3G60160, ATMRP9 (Arabidopsis thaliana multidrug resistance-associated protein 9)]	2.58739		246071_at	AT5G20150	SPX (SYG1/Pho81/XPR1) domain-containing protein	2.43219		260704_at	AT1G32470	glycine cleavage system H protein, mitochondrial, putative	4.78362		248726_at	AT5G47960	SMG1 (SMALL MOLECULAR WEIGHT G-PROTEIN 1); GTP binding	2.09371	1.91231	1.75594
249928_at	AT5G22250	CCR4-NOT transcription complex protein, putative	2.57443		254630_at	AT4G18360	(S)-2-hydroxy-acid oxidase, peroxisomal, putative / glycolate oxidase, putative / short chain alpha-hydroxy acid oxidase, putative	2.62419		255056_at	AT4G09820	TT8 (TRANSPARENT TESTA 8); DNA binding / transcription factor	2.45807		250344_at	AT5G11930	glutaredoxin family protein	2.58711		258437_at	AT3G16560	protein phosphatase 2C-related / PP2C-related	2.42847		264435_at	AT1G10360	ATGSTU18 (GLUTATHIONE S-TRANSFERASE 29); glutathione transferase	4.77497		262582_at	AT1G15410	aspartate-glutamate racemase family	2.09228	2.00782	1.81141
245250_at	AT4G17490	ATERF6 (ETHYLENE RESPONSIVE ELEMENT BINDING FACTOR 6); DNA binding / transcription factor	2.55975		261198_at	AT1G12940	ATNRT2.5 (NITRATE TRANSPORTER2.5); nitrate transporter	2.61436		262640_at	AT1G62760	invertase/pectin methylesterase inhibitor family protein	2.44461		246344_at	AT3G56730	similar to unknown protein [Arabidopsis thaliana] (TAIR:AT3G62050.1); similar to Os07g0637200 [Oryza sativa (japonica cultivar-group)] (GB:NP_001060400.1); contains InterPro domain Protein of unknown function DUF537; (InterPro:IPR007491)	2.5749		258641_at	AT3G08030	similar to unknown protein [Arabidopsis thaliana] (TAIR:AT2G41800.1); similar to Os03g0807700 [Oryza sativa (japonica cultivar-group)] (GB:NP_001051644.1); similar to unknown [Ricinus communis] (GB:CAB02653.1); contains InterPro domain Galactose-binding like; (InterPro:IPR008979); contains InterPro domain Protein of unknown function DUF642; (InterPro:IPR006946)	2.41201		261197_at	AT1G12900	GAPA-2; glyceraldehyde-3-phosphate dehydrogenase	4.73413		251059_at	AT5G01810	CIPK15 (CBL-INTERACTING PROTEIN KINASE 15); kinase/ protein kinase	2.07539	2.65214	2.74319
245317_at	AT4G15610	integral membrane family protein	2.5569		255621_at	AT4G01390	meprin and TRAF homology domain-containing protein / MATH domain-containing protein	2.59664		250688_at	AT5G06510	CCAAT-binding transcription factor (CBF-B/NF-YA) family protein	2.43944		267141_at	AT2G38090	myb family transcription factor	2.52171		246001_at	AT5G20790	similar to unknown protein [Arabidopsis thaliana] (TAIR:AT3G43110.1); similar to conserved hypothetical protein [Medicago truncatula] (GB:ABE90972.1)	2.41101		259788_at	AT1G29670	GDSL-motif lipase/hydrolase family protein	4.73323		256008_s_at	AT1G34040;AT1G34060	[AT1G34040, alliinase family protein];[AT1G34060, alliinase family protein]	2.07313	2.83299	3.05145
252133_at	AT3G50900	similar to unknown protein [Arabidopsis thaliana] (TAIR:AT5G66490.1); similar to hypothetical protein [Thellun (GB:ABB45855.1)	2.55208		256008_s_at	AT1G34040;AT1G34060	[AT1G34040, alliinase family protein];[AT1G34060, alliinase family protein]	2.58894		251207_at	AT3G63050	similar to unknown protein [Arabidopsis thaliana] (TAIR:AT2G48075.1)	2.41869		266474_at	AT2G31110	similar to unknown protein [Arabidopsis thaliana] (TAIR:AT2G42570.1); similar to unknown [Pisum sativum] (GB:ABA29158.1); contains InterPro domain Protein of unknown function DUF231, plant; (InterPro:IPR004253)	2.51797		267361_at	AT2G39920	acid phosphatase class B family protein	2.40899		256577_at	AT3G28220	meprin and TRAF homology domain-containing protein / MATH domain-containing protein	4.73306		253382_at	AT4G33040	glutaredoxin family protein	2.05208	2.0148	2.94204
262644_at	AT1G62710	BETA-VPE (vacuolar processing enzyme beta); cysteine-type endopeptidase	2.54912		266516_at	AT2G47880	glutaredoxin family protein	2.57327		246344_at	AT3G56730	similar to unknown protein [Arabidopsis thaliana] (TAIR:AT3G62050.1); similar to Os07g0637200 [Oryza sativa (japonica cultivar-group)] (GB:NP_001060400.1); contains InterPro domain Protein of unknown function DUF537; (InterPro:IPR007491)	2.38757		263373_at	AT2G20515	similar to Os04g0517000 [Oryza sativa (japonica cultivar-group)] (GB:NP_001053317.1); similar to OSJNBa0073E02.5 [Oryza sativa (japonica cultivar-group)] (GB:CAE05445.2); similar to OSIGBa0145M07.3 [Oryza sativa (indica cultivar-group)] (GB:CAH67221.1)	2.47713		246487_at	AT5G16030	similar to unknown protein [Arabidopsis thaliana] (TAIR:AT3G02500.1); similar to hypothetical protein [Cleome spinosa] (GB:ABD96956.1)	2.39974		249120_at	AT5G43750	similar to unknown protein [Oryza sativa (japonica cultivar-group)] (GB:BAD88171.1)	4.69585		257271_at	AT3G28007	nodulin MtN3 family protein	2.05207	2.32784	1.65105
252131_at	AT3G50930	AAA-type ATPase family protein	2.5382		266257_at	AT2G27820	PD1 (PREPHENATE DEHYDRATASE 1); prephenate dehydratase	2.57217		249527_at	AT5G38710	proline oxidase, putative / osmotic stress-responsive proline dehydrogenase, putative	2.38426		253245_at	AT4G34590	GBF6 (G-box binding factor 6); DNA binding / transcription factor	2.43988		250753_at	AT5G05860	UGT76C2 (UDP-glucosyl transferase 76C2); UDP-glycosyltransferase/ transferase, transferring glycosyl groups	2.3875		249923_at	AT5G19120	pepsin A	4.67819		255310_at	AT4G04955	ATALN (ARABIDOPSIS ALLANTOINASE); allantoinase/ hydrolase	2.01661	2.70823	2.6939
253915_at	AT4G27280	calcium-binding EF hand family protein	2.50847		252400_at	AT3G48020	similar to F-box family protein-related [Arabidopsis thaliana] (TAIR:AT5G62860.1); similar to IS10 transposase, putative [Lycopersicon esculentum] (GB:ABI34274.1)	2.56561		248185_at	AT5G54060	UF3GT (UDP-GLUCOSE:FLAVONOID 3-O-GLUCOSYLTRANSFERASE); transferase, transferring glycosyl groups	2.36543		264777_at	AT1G08630	THA1 (THREONINE ALDOLASE 1); aldehyde-lyase/ threonine aldolase	2.43028		246114_at	AT5G20250	DIN10 (DARK INDUCIBLE 10); hydrolase, hydrolyzing O-glycosyl compounds	2.36359		258468_at	AT3G06070	similar to unknown protein [Arabidopsis thaliana] (TAIR:AT5G19190.1); similar to hypothetical protein MtrDRAFT_AC152499g26v1 [Medicago truncatula] (GB:ABE77806.1)	4.67693		249581_at	AT5G37600	ATGSR1 (Arabidopsis thaliana glutamine synthase clone R1); glutamate-ammonia ligase	2.01596	1.98982	1.75411
246777_at	AT5G27420	zinc finger (C3HC4-type RING finger) family protein	2.49513		253104_at	AT4G36010	pathogenesis-related thaumatin family protein	2.56336		246922_at	AT5G25110	CIPK25 (CBL-INTERACTING PROTEIN KINASE 25); kinase	2.36431		263391_at	AT2G11810	MGDC (monogalactosyldiacylglycerol synthase type C); 1,2-diacylglycerol 3-beta-galactosyltransferase	2.42845		266313_at	AT2G26980	CIPK3 (CBL-INTERACTING PROTEIN KINASE 3); kinase/ protein kinase	2.35584		250255_at	AT5G13730	SIG4 (SIGMA FACTOR 4); DNA binding / DNA-directed RNA polymerase/ transcription factor	4.67431		251012_at	AT5G02580	similar to unknown protein [Arabidopsis thaliana] (TAIR:AT3G55240.1); similar to Os03g0280400 [Oryza sativa (japonica cultivar-group)] (GB:NP_001049737.1); similar to Os05g0462000 [Oryza sativa (japonica cultivar-group)] (GB:NP_001055765.1); similar to Os	1.94494	5.60469	6.38628
262357_at	AT1G73040	jacalin lectin family protein	2.48701		267141_at	AT2G38090	myb family transcription factor	2.5562		252133_at	AT3G50900	similar to unknown protein [Arabidopsis thaliana] (TAIR:AT5G66490.1); similar to hypothetical protein [Thellun (GB:ABB45855.1)	2.34246		258167_at	AT3G21560	UGT84A2; UDP-glycosyltransferase/ sinapate 1-glucosyltransferase	2.40691		252220_at	AT3G49940	LOB domain protein 38 / lateral organ boundaries domain protein 38 (LBD38)	2.35566		249073_at	AT5G44020	acid phosphatase class B family protein	4.66753		257196_at	AT3G23790	AMP-binding protein, putative	1.92959	1.9215	1.69389
261198_at	AT1G12940	ATNRT2.5 (NITRATE TRANSPORTER2.5); nitrate transporter	2.47767		245317_at	AT4G15610	integral membrane family protein	2.49549		261065_at	AT1G07500	unknown protein	2.3342		266368_at	AT2G41380	embryo-abundant protein-related	2.39951		266687_at	AT2G19670	protein arginine N-methyltransferase, putative	2.3401		249866_at	AT5G23010	MAM1 (2-isopropylmalate synthase 3); 2-isopropylmalate synthase	4.61679		249527_at	AT5G38710	proline oxidase, putative / osmotic stress-responsive proline dehydrogenase, putative	1.92434	2.38426	1.63743
263182_at	AT1G05575	similar to unknown protein [Arabidopsis thaliana] (TAIR:AT2G31945.1); similar to hypothetical protein [Oryza sativa (japonica cultivar-group)] (GB:BAD38225.1); similar to Os06g0207200 [Oryza sativa (japonica cultivar-group)] (GB:NP_001057099.1); similar to Os02g0774200 [Oryza sativa (japonica cultivar-group)] (GB:NP_001048273.1)	2.47545		260540_at	AT2G43500	RWP-RK domain-containing protein	2.49334		257271_at	AT3G28007	nodulin MtN3 family protein	2.32784		250688_at	AT5G06510	CCAAT-binding transcription factor (CBF-B/NF-YA) family protein	2.38654		248306_at	AT5G52830	WRKY27 (WRKY DNA-binding protein 27); transcription factor	2.33941		266421_at	AT2G38540	LP1 (nonspecific lipid transfer protein 1)	4.6139		250141_at	AT5G14640	protein kinase family protein	1.87619	1.79072	1.79242
264809_at	AT1G08830	CSD1 (copper/zinc superoxide dismutase 1); copper, zinc superoxide dismutase	2.47389		258270_at	AT3G15650	phospholipase/carboxylesterase family protein	2.49086		249454_at	AT5G39520	similar to unknown protein [Arabidopsis thaliana] (TAIR:AT5G39530.1); similar to hypothetical protein MtrDRAFT_AC119412g1v1 [Medicago truncatula] (GB:ABE86761.1)	2.2986		266275_at	AT2G29370	tropinone reductase, putative / tropine dehydrogenase, putative	2.38419		250680_at	AT5G06570	similar to unknown protein [Arabidopsis thaliana] (TAIR:AT5G16080.1); similar to CXE carboxylesterase [Actinidia deliciosa] (GB:ABB89016.1); contains InterPro domain Esterase/lipase/thioesterase; (InterPro:IPR000379); contains InterPro domain Alpha/beta hydrolase fold-3; (InterPro:IPR013094)	2.33888		253874_at	AT4G27450	similar to unknown protein [Arabidopsis thaliana] (TAIR:AT3G15450.1); similar to unknown [Glycine max] (GB:AAG00940.1); contains domain no description (G3D.3.60.20.10); contains domain N-terminal nucleophile aminohydrolases (Ntn hydrolases) (SSF56235)	4.59097		265649_at	AT2G27510	ATFD3 (FERREDOXIN 3); electron carrier	1.86895	2.88277	2.36363
253485_at	AT4G31800	WRKY18 (WRKY DNA-binding protein 18); transcription factor	2.44075		249581_at	AT5G37600	ATGSR1 (Arabidopsis thaliana glutamine synthase clone R1); glutamate-ammonia ligase	2.46023		259875_s_at	AT1G76690;AT1G76680	[AT1G76690, OPR2 (12-oxophytodienoate reductase 2); 12-oxophytodienoate reductase];[AT1G76680, OPR1 (12-oxophytodienoate reductase 1); 12-oxophytodienoate reductase]	2.29129		249601_at	AT5G37980	NADP-dependent oxidoreductase, putative	2.37464		256069_at	AT1G13740	similar to unknown protein [Arabidopsis thaliana] (TAIR:AT1G69260.1); similar to Os07g0602900 [Oryza sativa (japonica cultivar-group)] (GB:NP_001060209.1); similar to expressed protein [Oryza sativa (japonica cultivar-group)] (GB:ABF94628.1); similar to Os03g0419100 [Oryza sativa (japonica cultivar-group)] (GB:NP_001050378.1); contains InterPro domain Protein of unknown function DUF1675; (InterPr…	2.33233		251325_s_at	AT3G61470;AT5G28450	[AT3G61470, LHCA2 (Photosystem I light harvesting complex gene 2); chlorophyll binding];[AT5G28450, chlorophyll A-B binding protein, chloroplast, putative / LHCI type II CAB, putative]	4.57415		245401_at	AT4G17670	senescence-associated protein-related	1.858	1.91176	2.71014
258321_at	AT3G22840	ELIP1 (EARLY LIGHT-INDUCABLE PROTEIN); chlorophyll binding	2.43417		263931_at	AT2G36220	similar to unknown protein [Arabidopsis thaliana] (TAIR:AT3G52710.1); similar to Os11g0153300 [Oryza sativa (japonica cultivar-group)] (GB:NP_001065777.1); similar to calcium/calmodulin protein kinase 1 [Nicotiana tabacum] (GB:AAN71903.1)	2.45372		254283_s_at	AT4G22870;AT4G22880	[AT4G22870, leucoanthocyanidin dioxygenase, putative / anthocyanidin synthase, putative];[AT4G22880, LDOX (TANNIN DEFICIENT SEED 4)]	2.2678		265649_at	AT2G27510	ATFD3 (FERREDOXIN 3); electron carrier	2.36363		262849_at	AT1G14710	hydroxyproline-rich glycoprotein family protein	2.32357		247320_at	AT5G64040	PSAN (photosystem I reaction center subunit PSI-N); calmodulin binding	4.56898		250956_at	AT5G03210	unknown protein	1.75989	2.09393	2.64152
255433_at	AT4G03210	XTH9 (XYLOGLUCAN ENDOTRANSGLUCOSYLASE/HYDROLASE 9); hydrolase, acting on glycosyl bonds	2.42706		254189_at	AT4G24000	ATCSLG2 (Cellulose synthase-like G2); transferase/ transferase, transferring glycosyl groups	2.42962		251472_at	AT3G59580	RWP-RK domain-containing protein	2.25258		251472_at	AT3G59580	RWP-RK domain-containing protein	2.34103		254810_at	AT4G12390	invertase/pectin methylesterase inhibitor family protein	2.32225		248566_s_at	AT5G49740;AT5G49730	[AT5G49740, ATFRO7/FRO7 (FERRIC REDUCTION OXIDASE 7); ferric-chelate reductase/ oxidoreductase];[AT5G49730, ATFRO6/FRO6 (FERRIC REDUCTION OXIDASE 6); ferric-chelate reductase/ oxidoreductase]	4.54923		249917_at	AT5G22460	esterase/lipase/thioesterase family protein	1.74421	2.14624	2.19628
253268_s_at	AT4G34131;AT4G34135	[AT4G34131, UGT73B3 (UDP-glucosyl transferase 73B3); UDP-glycosyltransferase/ abscisic acid glucosyltransferase/ transferase, transferring hexosyl groups];[AT4G34135, UGT73B2; UDP-glucosyltransferase/ UDP-glycosyltransferase/ flavonol 3-O-glucosyltransferase]	2.42164		254075_at	AT4G25470	CBF2 (FREEZING TOLERANCE QTL 4); DNA binding / transcription factor/ transcriptional activator	2.41967		253245_at	AT4G34590	GBF6 (G-box binding factor 6); DNA binding / transcription factor	2.24918		266743_at	AT2G02990	RNS1 (RIBONUCLEASE 1); endoribonuclease	2.3375		266606_at	AT2G46310	CRF5 (CYTOKININ RESPONSE FACTOR 5); DNA binding / transcription factor	2.31957		253871_at	AT4G27440	PORB (PROTOCHLOROPHYLLIDE OXIDOREDUCTASE B); oxidoreductase/ protochlorophyllide reductase	4.51756		255957_at	AT1G22160	senescence-associated protein-related	1.73638	1.69182	1.77815
264213_at	AT1G65390	ATPP2-A5; transmembrane receptor	2.4052		263847_at	AT2G36970	UDP-glucoronosyl/UDP-glucosyl transferase family protein	2.40725		247177_at	AT5G65300	similar to Avr9/Cf-9 rapidly elicited protein 75 [Nicotiana tabacum] (GB:AAG43558.1)	2.24607		257824_at	AT3G25290	auxin-responsive family protein	2.33262		266372_at	AT2G41310	ATRR3 (RESPONSE REGULATOR 3); transcription regulator	2.30607		256601_s_at	AT3G28290;AT3G28300	[AT3G28290, AT14A];[AT3G28300, AT14A]	4.5025		253104_at	AT4G36010	pathogenesis-related thaumatin family protein	1.73201	1.8654	1.72751
266532_at	AT2G16890	UDP-glucoronosyl/UDP-glucosyl transferase family protein	2.3994		264809_at	AT1G08830	CSD1 (copper/zinc superoxide dismutase 1); copper, zinc superoxide dismutase	2.40594		262074_at	AT1G59670	ATGSTU15 (Arabidopsis thaliana Glutathione S-transferase (class tau) 15); glutathione transferase	2.21965		262811_at	AT1G11700	similar to unknown protein [Arabidopsis thaliana] (TAIR:AT1G61930.1); similar to Protein of unknown function DUF584 [Medicago truncatula] (GB:ABE80969.1); similar to Os07g0516300 [Oryza sativa (japonica cultivar-group)] (GB:NP_001059782.1); contains InterPro domain Protein of unknown function DUF584; (InterPro:IPR007608)	2.33072		257141_at	AT3G28900	60S ribosomal protein L34 (RPL34C)	2.2837		256753_at	AT3G27160	GHS1 (GLUCOSE HYPERSENSITIVE 1); structural constituent of ribosome	4.46429		259875_s_at	AT1G76690;AT1G76680	[AT1G76690, OPR2 (12-oxophytodienoate reductase 2); 12-oxophytodienoate reductase];[AT1G76680, OPR1 (12-oxophytodienoate reductase 1); 12-oxophytodienoate reductase]	1.71774	2.29129	1.95104
255479_at	AT4G02380	SAG21 (SENESCENCE-ASSOCIATED GENE 21)	2.37681		264968_at	AT1G67360	rubber elongation factor (REF) family protein	2.39679		266474_at	AT2G31110	similar to unknown protein [Arabidopsis thaliana] (TAIR:AT2G42570.1); similar to unknown [Pisum sativum] (GB:ABA29158.1); contains InterPro domain Protein of unknown function DUF231, plant; (InterPro:IPR004253)	2.21425		264968_at	AT1G67360	rubber elongation factor (REF) family protein	2.32576		256516_at	AT1G66150	TMK1 (TRANSMEMBRANE KINASE 1)	2.27923		266551_at	AT2G35260	similar to unknown protein [Arabidopsis thaliana] (TAIR:AT4G17840.1); similar to hypothetical protein 40.t00061 [Brassica oleracea] (GB:ABD65174.1)	4.45737		248271_at	AT5G53420	similar to unknown protein [Arabidopsis thaliana] (TAIR:AT4G27900.2); similar to CCT [Medicago truncatula] (GB:ABE82748.1); contains InterPro domain CCT; (InterPro:IPR010402)	1.71108	1.89965	1.86924
259766_at	AT1G64360	unknown protein	2.37431		261428_at	AT1G18870	ICS2; isochorismate synthase	2.3879		260203_at	AT1G52890	ANAC019 (Arabidopsis NAC domain containing protein 19); transcription factor	2.20411		251652_at	AT3G57380	similar to unknown protein [Arabidopsis thaliana] (TAIR:AT2G41640.1); similar to glycosyltransferase [Medicago truncatula] (GB:CAI30145.1); contains InterPro domain Protein of unknown function DUF563; (InterPro:IPR007657)	2.32302		265067_at	AT1G03850	glutaredoxin family protein	2.27909		261788_at	AT1G15980	similar to Os08g0276100 [Oryza sativa (japonica cultivar-group)] (GB:NP_001061432.1); similar to COG0859: ADP-heptose:LPS heptosyltransferase [Nostoc punctiforme PCC 73102] (GB:ZP_00111141.1); contains domain UDP-Glycosyltransferase/glycogen phosphorylase (SSF53756)	4.43405		252134_at	AT3G50910	similar to unknown protein [Arabidopsis thaliana] (TAIR:AT5G66480.1); similar to hypothetical protein [Thellun (GB:ABB45854.1); contains domain no description (G3D.3.40.50.300)	1.70401	1.83385	1.7006
267141_at	AT2G38090	myb family transcription factor	2.37413		265954_at	AT2G37260	TTG2 (TRANSPARENT TESTA GLABRA 2); transcription factor	2.38093		263847_at	AT2G36970	UDP-glucoronosyl/UDP-glucosyl transferase family protein	2.20325		255462_at	AT4G02940	oxidoreductase, 2OG-Fe(II) oxygenase family protein	2.29466		264118_at	AT1G79150	binding	2.26494		260266_at	AT1G68520	zinc finger (B-box type) family protein	4.41452		263847_at	AT2G36970	UDP-glucoronosyl/UDP-glucosyl transferase family protein	1.69773	2.20325	2.09786
260804_at	AT1G78410	VQ motif-containing protein	2.36676		255630_at	AT4G00700	C2 domain-containing protein	2.3693		245501_at	AT4G15620	integral membrane family protein	2.20238		250420_at	AT5G11260	HY5 (ELONGATED HYPOCOTYL 5); DNA binding / transcription factor	2.29409		252972_at	AT4G38840	auxin-responsive protein, putative	2.23872		254970_at	AT4G10340	LHCB5 (LIGHT HARVESTING COMPLEX OF PHOTOSYSTEM II 5); chlorophyll binding	4.40577		255340_at	AT4G04490	protein kinase family protein	1.68715	1.71673	2.24757
255630_at	AT4G00700	C2 domain-containing protein	2.35695		254185_at	AT4G23990	ATCSLG3 (Cellulose synthase-like G3); transferase/ transferase, transferring glycosyl groups	2.36903		259150_at	AT3G10320	similar to unknown protein [Arabidopsis thaliana] (TAIR:AT2G41640.1); similar to glycosyltransferase [Medicago truncatula] (GB:CAI30145.1); contains InterPro domain Protein of unknown function DUF563; (InterPro:IPR007657)	2.16624		266882_at	AT2G44670	senescence-associated protein-related	2.28693		249266_at	AT5G41670	6-phosphogluconate dehydrogenase family protein	2.23548		248151_at	AT5G54270	LHCB3 (LIGHT-HARVESTING CHLOROPHYLL BINDING PROTEIN 3)	4.36623		259150_at	AT3G10320	similar to unknown protein [Arabidopsis thaliana] (TAIR:AT2G41640.1); similar to glycosyltransferase [Medicago truncatula] (GB:CAI30145.1); contains InterPro domain Protein of unknown function DUF563; (InterPro:IPR007657)	1.68696	2.16624	1.64315
247431_at	AT5G62520	SRO5 (SIMILAR TO RCD ONE 5); NAD+ ADP-ribosyltransferase	2.35477		258259_s_at	AT3G26820;AT3G26840	[AT3G26820, esterase/lipase/thioesterase family protein];[AT3G26840, esterase/lipase/thioesterase family protein]	2.36075		264968_at	AT1G67360	rubber elongation factor (REF) family protein	2.15551		249942_at	AT5G22300	NIT4 (NITRILASE 4)	2.2857		263599_at	AT2G01830	WOL (CYTOKININ RESPONSE 1)	2.2175		258087_at	AT3G26060	peroxiredoxin Q, putative	4.36511		266275_at	AT2G29370	tropinone reductase, putative / tropine dehydrogenase, putative	1.68617	1.95052	2.38419
245736_at	AT1G73330	ATDR4 (Arabidopsis thaliana drought-repressed 4)	2.34615		259511_at	AT1G12520	CCS1 (copper chaperone for superoxide dismutase 1); superoxide dismutase copper chaperone	2.33698		249917_at	AT5G22460	esterase/lipase/thioesterase family protein	2.14624		255621_at	AT4G01390	meprin and TRAF homology domain-containing protein / MATH domain-containing protein	2.27203		247946_at	AT5G57180	CIA2 (CHLOROPLAST IMPORT APPARATUS 2)	2.21342		266277_at	AT2G29310	tropinone reductase, putative / tropine dehydrogenase, putative	4.36435		264186_at	AT1G54570	esterase/lipase/thioesterase family protein	1.68548	3.66628	3.36811
245385_at	AT4G14020	rapid alkalinization factor (RALF) family protein	2.34069		250446_at	AT5G10770	chloroplast nucleoid DNA-binding protein, putative	2.29443		263595_at	AT2G01890	PAP8 (PURPLE ACID PHOSPHATASE PRECURSOR); acid phosphatase/ protein serine/threonine phosphatase	2.14485		255340_at	AT4G04490	protein kinase family protein	2.24757		251476_at	AT3G59670	similar to unknown protein [Arabidopsis thaliana] (TAIR:AT4G37440.2); similar to Os05g0366300 [Oryza sativa (japonica cultivar-group)] (GB:NP_001055330.1); similar to Os05g0365200 [Oryza sativa (japonica cultivar-group)] (GB:NP_001055324.1); similar to Os01g0316900 [Oryza sativa (japonica cultivar-group)] (GB:NP_001042881.1); contains domain GHMP Kinase, C-terminal domain (SSF55060)	2.2095		255886_at	AT1G20340	DRT112 (DNA-damage-repair/toleration protein 112); copper ion binding / electron carrier	4.32382		246344_at	AT3G56730	similar to unknown protein [Arabidopsis thaliana] (TAIR:AT3G62050.1); similar to Os07g0637200 [Oryza sativa (japonica cultivar-group)] (GB:NP_001060400.1); contains InterPro domain Protein of unknown function DUF537; (InterPro:IPR007491)	1.67172	2.38757	2.5749
261892_at	AT1G80840	WRKY40 (WRKY DNA-binding protein 40); transcription factor	2.33342		253832_at	AT4G27654	unknown protein	2.26591		258809_at	AT3G04070	ANAC047 (Arabidopsis NAC domain containing protein 47); transcription factor	2.14226		247177_at	AT5G65300	similar to Avr9/Cf-9 rapidly elicited protein 75 [Nicotiana tabacum] (GB:AAG43558.1)	2.22838		264357_at	AT1G03360	ATRRP4; exonuclease	2.20364		253305_at	AT4G33666	unknown protein	4.31468		248970_at	AT5G45380	sodium:solute symporter family protein	1.64645	1.5934	2.04342
251644_at	AT3G57540	remorin family protein	2.32175		253268_s_at	AT4G34131;AT4G34135	[AT4G34131, UGT73B3 (UDP-glucosyl transferase 73B3); UDP-glycosyltransferase/ abscisic acid glucosyltransferase/ transferase, transferring hexosyl groups];[AT4G34135, UGT73B2; UDP-glucosyltransferase/ UDP-glycosyltransferase/ flavonol 3-O-glucosyltransferase]	2.2341		252073_at	AT3G51750	similar to hypothetical protein MtrDRAFT_AC146554g6v1 [Medicago truncatula] (GB:ABE91100.1)	2.13891		260441_at	AT1G68260	thioesterase family protein	2.20227		266832_at	AT2G30040	MAPKKK14 (Mitogen-activated protein kinase kinase kinase 14); kinase	2.20338		252353_at	AT3G48200	similar to Os05g0594500 [Oryza sativa (japonica cultivar-group)] (GB:NP_001056507.1); similar to IMP dehydrogenase/GMP reductase [Medicago truncatula] (GB:ABE93579.1); contains domain gb def: Hypothetical protein At3g48200 (PTHR12326:SF1); contains domain UNCHARACTERIZED (PTHR12326)	4.30425		266292_at	AT2G29350	SAG13 (Senescence-associated gene 13); oxidoreductase	1.63143	2.09916	1.6255
262482_at	AT1G17020	SRG1 (SENESCENCE-RELATED GENE 1); oxidoreductase, acting on paired donors, with incorporation or reduction of molecular oxygen, 2-oxoglutarate as one donor, and incorporation of one atom each of oxygen into both donors	2.30914		265823_at	AT2G35760	integral membrane family protein	2.22355		259953_at	AT1G74810	anion exchange family protein	2.13722		258879_at	AT3G03270	universal stress protein (USP) family protein / early nodulin ENOD18 family protein	2.19872		256983_at	AT3G13470	chaperonin, putative	2.19964		247218_at	AT5G65010	ASN2 (ASPARAGINE SYNTHETASE 2); asparagine synthase (glutamine-hydrolyzing)	4.296		259705_at	AT1G77450	ANAC032 (Arabidopsis NAC domain containing protein 32); transcription factor	1.61421	2.54316	2.00666
259403_at	AT1G17745	PGDH (3-PHOSPHOGLYCERATE DEHYDROGENASE); phosphoglycerate dehydrogenase	2.30599		248970_at	AT5G45380	sodium:solute symporter family protein	2.21556		258274_at	AT3G15640	cytochrome c oxidase family protein	2.1172		248607_at	AT5G49480	ATCP1 (CA2+-BINDING PROTEIN 1); calcium ion binding	2.19634		253598_at	AT4G30800	40S ribosomal protein S11 (RPS11B)	2.19338		264954_at	AT1G77060	mutase family protein	4.28251		264590_at	AT2G17710	similar to Os04g0560700 [Oryza sativa (japonica cultivar-group)] (GB:NP_001053549.1)	1.593	1.64878	2.02855
259925_at	AT1G75040	PR5 (PATHOGENESIS-RELATED GENE 5)	2.29872		251827_at	AT3G55120	TT5 (TRANSPARENT TESTA 5); chalcone isomerase	2.21157		256839_at	AT3G22930	calmodulin, putative	2.11096		249917_at	AT5G22460	esterase/lipase/thioesterase family protein	2.19628		246596_at	AT5G14740	CA2 (BETA CARBONIC ANHYDRASE 2); carbonate dehydratase/ zinc ion binding	2.1728		266123_at	AT2G45180	protease inhibitor/seed storage/lipid transfer protein (LTP) family protein	4.27184		249112_at	AT5G43780	APS4	1.591	2.63665	2.80951
266834_s_at	AT2G05050;AT3G27140;AT4G08260;AT2G30020	[AT3G27140, protein phosphatase 2C, putative / PP2C, putative];[AT4G08260, protein phosphatase 2C, putative / PP2C, putative];[AT2G30020, protein phosphatase 2C, putative / PP2C, putative]	2.29718		254120_at	AT4G24570	mitochondrial substrate carrier family protein	2.17974		245624_at	AT4G14090	UDP-glucoronosyl/UDP-glucosyl transferase family protein	2.10484		248185_at	AT5G54060	UF3GT (UDP-GLUCOSE:FLAVONOID 3-O-GLUCOSYLTRANSFERASE); transferase, transferring glycosyl groups	2.19074		267497_at	AT2G30540	glutaredoxin family protein	2.17099		253161_at	AT4G35770	SEN1 (DARK INDUCIBLE 1)	4.23898		260581_at	AT2G47190	MYB2 (myb domain protein 2); DNA binding / transcription factor	1.58933	1.96644	1.89169
259511_at	AT1G12520	CCS1 (copper chaperone for superoxide dismutase 1); superoxide dismutase copper chaperone	2.28739		249917_at	AT5G22460	esterase/lipase/thioesterase family protein	2.13974		266292_at	AT2G29350	SAG13 (Senescence-associated gene 13); oxidoreductase	2.09916		246922_at	AT5G25110	CIPK25 (CBL-INTERACTING PROTEIN KINASE 25); kinase	2.18754		249606_at	AT5G37260	myb family transcription factor	2.16305		251155_at	AT3G63160	similar to outer envelope membrane protein, putative [Arabidopsis thaliana] (TAIR:AT3G52420.1); similar to chloroplast outer envelope membrane protein [Erysimum cheiri] (GB:AAK52964.1)	4.2196
255294_at	AT4G04750	carbohydrate transporter/ sugar porter	2.27864		245861_at	AT5G28300	trihelix DNA-binding protein, putative	2.13701		245252_at	AT4G17500	ATERF-1 (ETHYLENE RESPONSIVE ELEMENT BINDING FACTOR 1); DNA binding / transcription factor/ transcriptional activator	2.09557		262930_at	AT1G65690	harpin-induced protein-related / HIN1-related / harpin-responsive protein-related	2.18235		260770_at	AT1G49200	zinc finger (C3HC4-type RING finger) family protein	2.15778		262986_at	AT1G23390	kelch repeat-containing F-box family protein	4.21922
253832_at	AT4G27654	unknown protein	2.27696		248389_at	AT5G51990	CBF4/DREB1D (C- REPEAT-BINDING FACTOR 4); DNA binding / transcription factor/ transcriptional activator	2.13659		250956_at	AT5G03210	unknown protein	2.09393		265823_at	AT2G35760	integral membrane family protein	2.17517		267265_at	AT2G22980	SCPL13; serine carboxypeptidase	2.14457		262309_at	AT1G70820	phosphoglucomutase, putative / glucose phosphomutase, putative	4.21545
259479_at	AT1G19020	similar to unknown protein [Arabidopsis thaliana] (TAIR:AT3G48180.1); similar to conserved hypothetical protein [Medicago truncatula] (GB:ABE82379.1)	2.26876		250054_at	AT5G17860	cation exchanger, putative (CAX7)	2.12909		249942_at	AT5G22300	NIT4 (NITRILASE 4)	2.09088		266545_at	AT2G35290	similar to Os03g0170100 [Oryza sativa (japonica cultivar-group)] (GB:NP_001049105.1)	2.13381		247980_at	AT5G56860	GNC (GATA, NITRATE-INDUCIBLE, CARBON METABOLISM-INVOLVED); transcription factor	2.13061		254687_at	AT4G13770	CYP83A1 (CYTOCHROME P450 83A1); oxygen binding	4.19818
248448_at	AT5G51190	AP2 domain-containing transcription factor, putative	2.25929		248037_at	AT5G55930	ATOPT1 (oligopeptide transporter 1); oligopeptide transporter	2.12676		253188_at	AT4G35300	TMT2 (TONOPLAST MONOSACCHARIDE TRANSPORTER2); carbohydrate transporter/ nucleoside transporter/ sugar porter	2.05588		251207_at	AT3G63050	similar to unknown protein [Arabidopsis thaliana] (TAIR:AT2G48075.1)	2.12765		251432_at	AT3G59820	calcium-binding mitochondrial protein-related	2.12569		253875_at	AT4G27520	plastocyanin-like domain-containing protein	4.19695
260540_at	AT2G43500	RWP-RK domain-containing protein	2.25172		245401_at	AT4G17670	senescence-associated protein-related	2.1154		256159_at	AT1G30135	similar to unknown protein [Arabidopsis thaliana] (TAIR:AT2G34600.1); similar to ZIM [Medicago truncatula] (GB:ABE81432.1); contains InterPro domain ZIM; (InterPro:IPR010399)	2.04261		260386_at	AT1G74010	strictosidine synthase family protein	2.1058		265147_at	AT1G51380	eukaryotic translation initiation factor 4A, putative / eIF-4A, putative	2.11181		247816_at	AT5G58260	Encodes subunit NDH-N of NAD(P)H:plastoquinone dehydrogenase complex (Ndh complex) present in the thylakoid membrane of chloroplasts. This subunit is thought to be required for Ndh complex assembly.	4.17635
264153_at	AT1G65390	ATPP2-A5; transmembrane receptor	2.23148		245840_at	AT1G58420	similar to unknown protein [Arabidopsis thaliana] (TAIR:AT1G10140.1); similar to Os07g0123800 [Oryza sativa (japonica cultivar-group)] (GB:NP_001058800.1)	2.10398		264524_at	AT1G10070	ATBCAT-2; branched-chain-amino-acid transaminase/ catalytic	2.03876		258920_at	AT3G10520	AHB2 (NON-SYMBIOTIC HAEMOGLOBIN 2)	2.10129		262180_at	AT1G78050	phosphoglycerate/bisphosphoglycerate mutase family protein	2.10304		258708_at	AT3G09580	amine oxidase family protein	4.17234
253830_at	AT4G27652	similar to unknown protein [Arabidopsis thaliana] (TAIR:AT4G27657.1)	2.22603		266578_at	AT2G23910	cinnamoyl-CoA reductase-related	2.09561		254574_at	AT4G19430	unknown protein	2.02541		263847_at	AT2G36970	UDP-glucoronosyl/UDP-glucosyl transferase family protein	2.09786		248676_at	AT5G48850	male sterility MS5 family protein	2.10133		254105_at	AT4G25080	CHLM (MAGNESIUM-PROTOPORPHYRIN IX METHYLTRANSFERASE); magnesium protoporphyrin IX methyltransferase	4.1516
251745_at	AT3G55980	zinc finger (CCCH-type) family protein	2.22197		253088_at	AT4G36220	FAH1 (FERULATE-5-HYDROXYLASE 1); ferulate 5-hydroxylase	2.0949		256300_at	AT1G69490	NAP (NAC-LIKE, ACTIVATED BY AP3/PI); transcription factor	2.02508		258609_at	AT3G02910	Identical to UPF0131 protein At3g02910 [Arabidopsis Thaliana] (GB:Q9M8T3); similar to unknown protein [Arabidopsis thaliana] (TAIR:AT5G46720.1); similar to Os03g0854000 [Oryza sativa (japonica cultivar-group)] (GB:NP_001051934.1); similar to Uncharacterised protein family containing protein, expressed [Oryza sativa (japonica cultivar-group)] (GB:ABG22357.1); similar to Os11g0139900 [Oryza sativa …	2.097		260623_at	AT1G08090	ATNRT2:1 (Arabidopsis thaliana high affinity nitrate transporter 2.1); nitrate transporter	2.10094		255046_at	AT4G09650	ATP synthase delta chain, chloroplast, putative / H(+)-transporting two-sector ATPase, delta (OSCP) subunit, putative	4.14525
251207_at	AT3G63050	similar to unknown protein [Arabidopsis thaliana] (TAIR:AT2G48075.1)	2.20954		257824_at	AT3G25290	auxin-responsive family protein	2.09347		260831_at	AT1G06830	glutaredoxin family protein	2.02395		252213_at	AT3G50210	2-oxoacid-dependent oxidase, putative	2.0942		257516_at	AT1G69040	ACR4 (ACT REPEAT 4); amino acid binding	2.0962		247814_at	AT5G58310	hydrolase, alpha/beta fold family protein	4.1437
255056_at	AT4G09820	TT8 (TRANSPARENT TESTA 8); DNA binding / transcription factor	2.19739		245445_at	AT4G16750	DRE-binding transcription factor, putative	2.09225		255433_at	AT4G03210	XTH9 (XYLOGLUCAN ENDOTRANSGLUCOSYLASE/HYDROLASE 9); hydrolase, acting on glycosyl bonds	2.02303		253047_at	AT4G37295	unknown protein	2.09324		263486_at	AT2G22200	AP2 domain-containing transcription factor	2.09422		249862_at	AT5G22920	zinc finger (C3HC4-type RING finger) family protein	4.14098
258879_at	AT3G03270	universal stress protein (USP) family protein / early nodulin ENOD18 family protein	2.18957		261450_s_at	AT1G21110;AT1G21120	[AT1G21110, O-methyltransferase, putative];[AT1G21120, O-methyltransferase, putative]	2.09213		253382_at	AT4G33040	glutaredoxin family protein	2.0148		266473_at	AT2G31110	similar to unknown protein [Arabidopsis thaliana] (TAIR:AT2G42570.1); similar to unknown [Pisum sativum] (GB:ABA29158.1); contains InterPro domain Protein of unknown function DUF231, plant; (InterPro:IPR004253)	2.09225		250944_at	AT5G03380	heavy-metal-associated domain-containing protein	2.08431		258791_at	AT3G04720	PR4 (PATHOGENESIS-RELATED 4)	4.12229
260399_at	AT1G72520	lipoxygenase, putative	2.16571		251054_at	AT5G01540	lectin protein kinase, putative	2.08726		247026_at	AT5G67080	MAPKKK19 (Mitogen-activated protein kinase kinase kinase 19); kinase	2.0137		251090_at	AT5G01340	mitochondrial substrate carrier family protein	2.08763		261664_s_at	AT1G18320;AT3G10110	[AT1G18320, mitochondrial import inner membrane translocase subunit Tim17/Tim22/Tim23 family protein];[AT3G10110, MEE67 (maternal effect embryo arrest 67); protein translocase]	2.07528		248886_at	AT5G46110	APE2 (ACCLIMATION OF PHOTOSYNTHESIS TO ENVIRONMENT); antiporter/ triose-phosphate transporter	4.08514
254120_at	AT4G24570	mitochondrial substrate carrier family protein	2.16445		253224_at	AT4G34860	beta-fructofuranosidase, putative / invertase, putative / saccharase, putative / beta-fructosidase, putative	2.07881		260023_at	AT1G30040	ATGA2OX2; gibberellin 2-beta-dioxygenase	2.00841		262694_at	AT1G62790	protease inhibitor/seed storage/lipid transfer protein (LTP) family protein	2.08178		261663_at	AT1G18330	EPR1 (EARLY-PHYTOCHROME-RESPONSIVE1); DNA binding / transcription factor	2.07507		258239_at	AT3G27690	LHCB2:4 (Photosystem II light harvesting complex gene 2.3); chlorophyll binding	4.08256
245755_at	AT1G35210	similar to unknown protein [Arabidopsis thaliana] (TAIR:AT1G72240.1); similar to Avr9/Cf-9 rapidly elicited protein 75 [Nicotiana tabacum] (GB:AAG43558.1)	2.16275		265649_at	AT2G27510	ATFD3 (FERREDOXIN 3); electron carrier	2.07058		262582_at	AT1G15410	aspartate-glutamate racemase family	2.00782		249721_at	AT5G24655	similar to unknown protein [Arabidopsis thaliana] (TAIR:AT5G24660.1); similar to unknown protein [Brassica rapa subsp. pekinensis] (GB:AAQ92331.1)	2.06637		258505_at	AT3G06530	BAP28-related	2.07416		263046_at	AT2G05380	GRP3S (GLYCINE-RICH PROTEIN 3 SHORT ISOFORM)	4.0619
264287_at	AT1G61930	similar to unknown protein [Arabidopsis thaliana] (TAIR:AT1G11700.1); similar to Protein of unknown function DUF584 [Medicago truncatula] (GB:ABE80969.1); contains InterPro domain Protein of unknown function DUF584; (InterPro:IPR007608)	2.15133		252309_at	AT3G49340	cysteine proteinase, putative	2.05595		250493_at	AT5G09800	U-box domain-containing protein	2.00219		253268_s_at	AT4G34131;AT4G34135	[AT4G34131, UGT73B3 (UDP-glucosyl transferase 73B3); UDP-glycosyltransferase/ abscisic acid glucosyltransferase/ transferase, transferring hexosyl groups];[AT4G34135, UGT73B2; UDP-glucosyltransferase/ UDP-glycosyltransferase/ flavonol 3-O-glucosyltransferase]	2.05988		263236_at	AT1G10470	ARR4 (RESPONSE REGULATOR 4); transcription regulator/ two-component response regulator	2.07387		263676_at	AT1G09340	catalytic/ coenzyme binding	4.05517
265817_at	AT2G18050	HIS1-3 (HISTONE H1-3); DNA binding	2.14609		253638_at	AT4G30470	cinnamoyl-CoA reductase-related	2.04886		255011_at	AT4G10040	CYTC-2 (CYTOCHROME C-2); electron carrier	1.99919		249306_at	AT5G41400	zinc finger (C3HC4-type RING finger) family protein	2.04911		256797_at	AT3G18600	DEAD/DEAH box helicase, putative	2.07245		252391_at	AT3G47860	apolipoprotein D-related	4.04578
265725_at	AT2G32030	GCN5-related N-acetyltransferase (GNAT) family protein	2.14146		267592_at	AT2G39710	aspartyl protease family protein	2.04636		260784_at	AT1G06180	ATMYB13 (myb domain protein 13); DNA binding / transcription factor	1.99877		248970_at	AT5G45380	sodium:solute symporter family protein	2.04342		250679_at	AT5G06550	similar to transcription factor jumonji (jmjC) domain-containing protein [Arabidopsis thaliana] (TAIR:AT1G78280.1); similar to hypothetical protein DDBDRAFT_0205230 [Dictyostelium discoideum AX4] (GB:XP_641202.1); similar to Os11g0572800 [Oryza sativa (japonica cultivar-group)] (GB:NP_001068128.1); contains InterPro domain Cyclin-like F-box; (InterPro:IPR001810); contains InterPro domain Transcri…	2.06416		263114_at	AT1G03130	PSAD-2 (photosystem I subunit D-2)	4.04496
245348_at	AT4G17770	ATTPS5 (Arabidopsis thaliana trehalose phosphatase/synthase 5); transferase, transferring glycosyl groups / trehalose-phosphatase	2.12857		259766_at	AT1G64360	unknown protein	2.04631		249581_at	AT5G37600	ATGSR1 (Arabidopsis thaliana glutamine synthase clone R1); glutamate-ammonia ligase	1.98982		246944_at	AT5G25450	ubiquinol-cytochrome C reductase complex 14 kDa protein, putative	2.04318		261309_at	AT1G48600	phosphoethanolamine N-methyltransferase 2, putative (NMT2)	2.06031		251305_at	AT3G62030	ROC4 (rotamase CyP 4); peptidyl-prolyl cis-trans isomerase	4.04302
248726_at	AT5G47960	SMG1 (SMALL MOLECULAR WEIGHT G-PROTEIN 1); GTP binding	2.09371		267319_at	AT2G34660	ATMRP2 (MULTIDRUG RESISTANCE-ASSOCIATED PROTEIN 2); ATPase, coupled to transmembrane movement of substances	2.03899		267141_at	AT2G38090	myb family transcription factor	1.98331		252004_at	AT3G52780	ATPAP20/PAP20; acid phosphatase/ protein serine/threonine phosphatase	2.04155		247149_at	AT5G65660	hydroxyproline-rich glycoprotein family protein	2.04833		262557_at	AT1G31330	PSAF (photosystem I subunit F)	4.04152
262582_at	AT1G15410	aspartate-glutamate racemase family	2.09228		254759_at	AT4G13180	short-chain dehydrogenase/reductase (SDR) family protein	2.03791		266778_at	AT2G29090	CYP707A2 (cytochrome P450, family 707, subfamily A, polypeptide 2); oxygen binding	1.97933		257774_at	AT3G29250	oxidoreductase	2.03866		257467_at	AT1G31320	LOB domain protein 4 / lateral organ boundaries domain protein 4 (LBD4)	2.04455		265287_at	AT2G20260	PSAE-2 (photosystem I subunit E-2)	4.0387
263565_at	AT2G15390	FUT4 (fucosyltransferase 4); fucosyltransferase/ transferase, transferring glycosyl groups	2.08974		253643_at	AT4G29780	similar to unknown protein [Arabidopsis thaliana] (TAIR:AT5G12010.1); similar to Os01g0582600 [Oryza sativa (japonica cultivar-group)] (GB:NP_001043414.1); similar to Os05g0593000 [Oryza sativa (japonica cultivar-group)] (GB:NP_001056499.1); similar to unknown protein [Oryza sativa (japonica cultivar-group)] (GB:BAD72250.1)	2.02874		263544_at	AT2G21590	APL4 (large subunit of AGP 4); glucose-1-phosphate adenylyltransferase	1.96984		254508_at	AT4G20170	similar to unknown protein [Arabidopsis thaliana] (TAIR:AT5G44670.1); similar to Os06g0328800 [Oryza sativa (japonica cultivar-group)] (GB:NP_001057533.1); similar to Os02g0712500 [Oryza sativa (japonica cultivar-group)] (GB:NP_001047907.1); similar to unknown protein [Oryza sativa (japonica cultivar-group)] (GB:BAD72474.1); contains InterPro domain Protein of unknown function DUF23; (InterPro:IP…	2.03785		263805_at	AT2G40400	similar to unknown protein [Arabidopsis thaliana] (TAIR:AT3G56140.1); similar to Trimeric LpxA-like [Medicago truncatula] (GB:ABE84885.1); similar to unknown protein [Oryza sativa (japonica cultivar-group)] (GB:AAU44243.1); similar to Os01g0826900 [Oryza sativa (japonica cultivar-group)] (GB:NP_001044677.1); contains InterPro domain Protein of unknown function DUF399; (InterPro:IPR007314)	2.04282		258989_at	AT3G08920	rhodanese-like domain-containing protein	4.0363
261394_at	AT1G79680	wall-associated kinase, putative	2.0843		266834_s_at	AT2G05050;AT3G27140;AT4G08260;AT2G30020	[AT3G27140, protein phosphatase 2C, putative / PP2C, putative];[AT4G08260, protein phosphatase 2C, putative / PP2C, putative];[AT2G30020, protein phosphatase 2C, putative / PP2C, putative]	2.01524		260581_at	AT2G47190	MYB2 (myb domain protein 2); DNA binding / transcription factor	1.96644		245136_at	AT2G45210	auxin-responsive protein-related	2.03663		264783_at	AT1G08650	PPCK1 (PHOSPHOENOLPYRUVATE CARBOXYLASE KINASE); kinase	2.04222		259840_at	AT1G52230	photosystem I reaction center subunit VI, chloroplast, putative / PSI-H, putative (PSAH2)	4.02985
248327_at	AT5G52750	heavy-metal-associated domain-containing protein	2.081		256627_at	AT3G19970	similar to unknown protein [Arabidopsis thaliana] (TAIR:AT2G18245.1); similar to Os06g0730300 [Oryza sativa (japonica cultivar-group)] (GB:NP_001058655.1); similar to integral membrane protein-like [Oryza sativa (japonica cultivar-group)] (GB:BAD62122.1); contains InterPro domain Protein of unknown function DUF829, eukaryotic; (InterPro:IPR008547)	2.01461		251740_at	AT3G56070	ROC2 (rotamase CyP 2); peptidyl-prolyl cis-trans isomerase	1.95656		260327_at	AT1G63840	zinc finger (C3HC4-type RING finger) family protein	2.03262		253975_at	AT4G26600	nucleolar protein, putative	2.0392		264837_at	AT1G03600	photosystem II family protein	4.02638
251059_at	AT5G01810	CIPK15 (CBL-INTERACTING PROTEIN KINASE 15); kinase/ protein kinase	2.07539		264590_at	AT2G17710	similar to Os04g0560700 [Oryza sativa (japonica cultivar-group)] (GB:NP_001053549.1)	2.00415		249253_at	AT5G42060	similar to unknown protein [Arabidopsis thaliana] (TAIR:AT1G64490.1)	1.95151		245317_at	AT4G15610	integral membrane family protein	2.03159		245937_at	AT5G19750	peroxisomal membrane 22 kDa family protein	2.03778		255457_at	AT4G02770	PSAD-1 (photosystem I subunit D-1)	3.99014
256008_s_at	AT1G34040;AT1G34060	[AT1G34040, alliinase family protein];[AT1G34060, alliinase family protein]	2.07313		251059_at	AT5G01810	CIPK15 (CBL-INTERACTING PROTEIN KINASE 15); kinase/ protein kinase	1.99385		266275_at	AT2G29370	tropinone reductase, putative / tropine dehydrogenase, putative	1.95052		252661_at	AT3G44450	similar to unknown protein [Arabidopsis thaliana] (TAIR:AT3G52740.1); similar to H0717B12.8 [Oryza sativa (indica cultivar-group)] (GB:CAH67161.1)	2.02989		260425_at	AT1G72440	EDA25 (embryo sac development arrest 25)	2.02399		259838_at	AT1G52220	similar to TMP14 (THYLAKOID MEMBRANE PHOSPHOPROTEIN OF 14 KDA) [Arabidopsis thaliana] (TAIR:AT2G46820.2); similar to P0460E08.25 [Oryza sativa (japonica cultivar-group)] (GB:BAB61215.1); similar to Os01g0761000 [Oryza sativa (japonica cultivar-group)] (GB:NP_001044320.1)	3.98855
260656_at	AT1G19380	similar to unknown protein [Arabidopsis thaliana] (TAIR:AT5G65650.1); similar to unknown [Vitis pseudoreticulata] (GB:ABC69762.1); contains InterPro domain Protein of unknown function DUF1195; (InterPro:IPR010608)	2.06547		266275_at	AT2G29370	tropinone reductase, putative / tropine dehydrogenase, putative	1.99265		250344_at	AT5G11930	glutaredoxin family protein	1.95036		255056_at	AT4G09820	TT8 (TRANSPARENT TESTA 8); DNA binding / transcription factor	2.02932		251638_at	AT3G57490	40S ribosomal protein S2 (RPS2D)	2.02183		254225_at	AT4G23670	major latex protein-related / MLP-related	3.98428
246495_at	AT5G16200	50S ribosomal protein-related	2.06086		245736_at	AT1G73330	ATDR4 (Arabidopsis thaliana drought-repressed 4)	1.9895		265339_at	AT2G18230	inorganic pyrophosphatase (soluble) (PPA) / pyrophosphate phospho-hydrolase / PPase	1.94881		264590_at	AT2G17710	similar to Os04g0560700 [Oryza sativa (japonica cultivar-group)] (GB:NP_001053549.1)	2.02855		266510_at	AT2G47990	SWA1 (SLOW WALKER1); nucleotide binding	2.01542		253738_at	AT4G28750	PSAE-1 (PSA E1 KNOCKOUT)	3.9584
253382_at	AT4G33040	glutaredoxin family protein	2.05208		247177_at	AT5G65300	similar to Avr9/Cf-9 rapidly elicited protein 75 [Nicotiana tabacum] (GB:AAG43558.1)	1.98547		262518_at	AT1G17170	ATGSTU24 (Arabidopsis thaliana Glutathione S-transferase (class tau) 24); glutathione transferase	1.94733		258274_at	AT3G15640	cytochrome c oxidase family protein	2.02775		258545_at	AT3G07050	GTP-binding family protein	2.00699		257974_at	AT3G20820	leucine-rich repeat family protein	3.93146
257271_at	AT3G28007	nodulin MtN3 family protein	2.05207		245250_at	AT4G17490	ATERF6 (ETHYLENE RESPONSIVE ELEMENT BINDING FACTOR 6); DNA binding / transcription factor	1.98029		265499_at	AT2G15480	UGT73B5 (UDP-glucosyl transferase 73B5); UDP-glycosyltransferase/ transferase, transferring glycosyl groups	1.94729		256650_at	AT3G13620	amino acid permease family protein	2.02488		255278_at	AT4G04940	transducin family protein / WD-40 repeat family protein	2.00622		248622_at	AT5G49360	BXL1 (BETA-XYLOSIDASE 1); hydrolase, hydrolyzing O-glycosyl compounds	3.9106
252309_at	AT3G49340	cysteine proteinase, putative	2.05162		245348_at	AT4G17770	ATTPS5 (Arabidopsis thaliana trehalose phosphatase/synthase 5); transferase, transferring glycosyl groups / trehalose-phosphatase	1.97645		258338_at	AT3G16150	L-asparaginase, putative / L-asparagine amidohydrolase, putative	1.94429		266861_at	AT2G26830	EMB1187 (EMBRYO DEFECTIVE 1187); kinase/ phosphotransferase, alcohol group as acceptor	2.01344		248404_at	AT5G51460	ATTPPA (Arabidopsis thaliana trehalose-6-phosphate phosphatase); trehalose-phosphatase	2.00359		251218_at	AT3G62410	CP12-2	3.89394
245329_at	AT4G14365	zinc finger (C3HC4-type RING finger) family protein / ankyrin repeat family protein	2.04872		261648_at	AT1G27730	STZ (SALT TOLERANCE ZINC FINGER); nucleic acid binding / transcription factor/ zinc ion binding	1.9748		254189_at	AT4G24000	ATCSLG2 (Cellulose synthase-like G2); transferase/ transferase, transferring glycosyl groups	1.94205		259705_at	AT1G77450	ANAC032 (Arabidopsis NAC domain containing protein 32); transcription factor	2.00666		247600_at	AT5G60890	ATR1 (ALTERED TRYPTOPHAN REGULATION); DNA binding / kinase/ transcription factor	1.99878		264037_at	AT2G03750	sulfotransferase family protein	3.89278
263935_at	AT2G35930	U-box domain-containing protein	2.04191		253036_at	AT4G38340	RWP-RK domain-containing protein	1.96632		247041_at	AT5G67180	AP2 domain-containing transcription factor, putative	1.93389		255604_at	AT4G01080	similar to unknown protein [Arabidopsis thaliana] (TAIR:AT1G01430.1); similar to unknown protein Cr17 [Brassica napus] (GB:AAX51387.1); contains InterPro domain Protein of unknown function DUF231, plant; (InterPro:IPR004253)	2.00634		248036_at	AT5G55920	nucleolar protein, putative	1.99853		252870_at	AT4G39940	AKN2 (APS-KINASE 2); ATP binding / kinase/ transferase, transferring phosphorus-containing groups	3.88831
255127_at	AT4G08300	nodulin MtN21 family protein	2.03444		267470_at	AT2G30490	ATC4H (CINNAMATE-4-HYDROXYLASE)	1.94317		258879_at	AT3G03270	universal stress protein (USP) family protein / early nodulin ENOD18 family protein	1.9328		261866_at	AT1G50420	SCL3 (SCARECROW-LIKE 3); transcription factor	2.00446		265326_at	AT2G18220	Identical to Nucleolar complex protein 2 homolog (Protein NOC2 homolog) [Arabidopsis Thaliana] (GB:Q9ZPV5); similar to unknown protein [Arabidopsis thaliana] (TAIR:AT3G55510.1); similar to Os10g0495500 [Oryza sativa (japonica cultivar-group)] (GB:NP_001064951.1); similar to Uncharacterised protein family containing protein, expressed [Oryza sativa (japonica cultivar-group)] (GB:AAP54429.2); simil…	1.99552		252115_at	AT3G51600	LTP5 (LIPID TRANSFER PROTEIN 5); lipid transporter	3.88303
254189_at	AT4G24000	ATCSLG2 (Cellulose synthase-like G2); transferase/ transferase, transferring glycosyl groups	2.03095		257271_at	AT3G28007	nodulin MtN3 family protein	1.93374		252300_at	AT3G49160	pyruvate kinase family protein	1.92822		262482_at	AT1G17020	SRG1 (SENESCENCE-RELATED GENE 1); oxidoreductase, acting on paired donors, with incorporation or reduction of molecular oxygen, 2-oxoglutarate as one donor, and incorporation of one atom each of oxygen into both donors	1.99736		260877_at	AT1G21500	similar to conserved hypothetical protein [Medicago truncatula] (GB:ABE83904.1)	1.99511		254232_at	AT4G23600	CORI3 (CORONATINE INDUCED 1, JASMONIC ACID RESPONSIVE 2); transaminase	3.85383
253643_at	AT4G29780	similar to unknown protein [Arabidopsis thaliana] (TAIR:AT5G12010.1); similar to Os01g0582600 [Oryza sativa (japonica cultivar-group)] (GB:NP_001043414.1); similar to Os05g0593000 [Oryza sativa (japonica cultivar-group)] (GB:NP_001056499.1); similar to unknown protein [Oryza sativa (japonica cultivar-group)] (GB:BAD72250.1)	2.02575		257196_at	AT3G23790	AMP-binding protein, putative	1.91653		248794_at	AT5G47220	ATERF-2/ATERF2/ERF2 (ETHYLENE RESPONSE FACTOR 2); DNA binding / transcription factor/ transcriptional activator	1.92294		250208_at	AT5G14000	ANAC084 (Arabidopsis NAC domain containing protein 84); transcription factor	1.97321		254328_at	AT4G22570	APT3 (ADENINE PHOSPHORIBOSYL TRANSFERASE 3); adenine phosphoribosyltransferase	1.98965		266385_at	AT2G14610	PR1 (PATHOGENESIS-RELATED GENE 1)	3.85007
255310_at	AT4G04955	ATALN (ARABIDOPSIS ALLANTOINASE); allantoinase/ hydrolase	2.01661		246495_at	AT5G16200	50S ribosomal protein-related	1.91512		257196_at	AT3G23790	AMP-binding protein, putative	1.9215		263595_at	AT2G01890	PAP8 (PURPLE ACID PHOSPHATASE PRECURSOR); acid phosphatase/ protein serine/threonine phosphatase	1.9731		246996_at	AT5G67420	LOB domain protein 37 / lateral organ boundaries domain protein 37 (LBD37)	1.98364		262884_at	AT1G64720	CP5	3.84515
249581_at	AT5G37600	ATGSR1 (Arabidopsis thaliana glutamine synthase clone R1); glutamate-ammonia ligase	2.01596		254853_at	AT4G12080	DNA-binding family protein	1.90885		248726_at	AT5G47960	SMG1 (SMALL MOLECULAR WEIGHT G-PROTEIN 1); GTP binding	1.91231		245228_at	AT3G29810	phytochelatin synthetase family protein / COBRA cell expansion protein COBL2	1.96675		258799_at	AT3G04770	RPSAB (40S ribosomal protein SA B); structural constituent of ribosome	1.96776		256497_at	AT1G31580	ECS1	3.83243
245628_at	AT1G56650	PAP1 (PRODUCTION OF ANTHOCYANIN PIGMENT 1); DNA binding / transcription factor	2.01179		266532_at	AT2G16890	UDP-glucoronosyl/UDP-glucosyl transferase family protein	1.90333		245401_at	AT4G17670	senescence-associated protein-related	1.91176		246212_at	AT4G36930	SPT (SPATULA); DNA binding / transcription factor	1.96551		256905_at	AT3G23990	HSP60 (Heat shock protein 60); ATP binding / protein binding / unfolded protein binding	1.96759		252387_at	AT3G47800	aldose 1-epimerase family protein	3.83008
252679_at	AT3G44260	CCR4-NOT transcription complex protein, putative	2.01036		262482_at	AT1G17020	SRG1 (SENESCENCE-RELATED GENE 1); oxidoreductase, acting on paired donors, with incorporation or reduction of molecular oxygen, 2-oxoglutarate as one donor, and incorporation of one atom each of oxygen into both donors	1.89126		262098_at	AT1G56170	HAP5B (Heme activator protein (yeast) homolog 5B); DNA binding / transcription factor	1.91109		252562_s_at	AT3G46320;AT3G45930	[AT3G46320, histone H4];[AT3G45930, histone H4]	1.96211		254384_at	AT4G21870	26.5 kDa class P-related heat shock protein (HSP26.5-P)	1.96354		259431_at	AT1G01620	PIP1C (PLASMA MEMBRANE INTRINSIC PROTEIN 1;3); water channel	3.81945
250680_at	AT5G06570	similar to unknown protein [Arabidopsis thaliana] (TAIR:AT5G16080.1); similar to CXE carboxylesterase [Actinidia deliciosa] (GB:ABB89016.1); contains InterPro domain Esterase/lipase/thioesterase; (InterPro:IPR000379); contains InterPro domain Alpha/beta hydrolase fold-3; (InterPro:IPR013094)	1.99578		250141_at	AT5G14640	protein kinase family protein	1.88704		265895_at	AT2G15000	similar to unknown protein [Arabidopsis thaliana] (TAIR:AT4G34265.2)	1.9094		251591_at	AT3G57680	peptidase S41 family protein	1.95943		260388_at	AT1G74070	peptidyl-prolyl cis-trans isomerase cyclophilin-type family protein	1.96114		258897_at	AT3G05730	Encodes a defensin-like (DEFL) family protein.	3.81571
253827_at	AT4G28085	unknown protein	1.99454		245711_at	AT5G04340	C2H2; nucleic acid binding / transcription factor/ zinc ion binding	1.88641		261428_at	AT1G18870	ICS2; isochorismate synthase	1.90828		267178_at	AT2G37750	unknown protein	1.95708		258965_at	AT3G10530	transducin family protein / WD-40 repeat family protein	1.9564		250942_at	AT5G03350	legume lectin family protein	3.81378
261648_at	AT1G27730	STZ (SALT TOLERANCE ZINC FINGER); nucleic acid binding / transcription factor/ zinc ion binding	1.99222		249165_at	AT5G42810	ATIPK1 (Inositol-pentakisphosphate 2-kinase 1); inositol pentakisphosphate 2-kinase	1.88383		248271_at	AT5G53420	similar to unknown protein [Arabidopsis thaliana] (TAIR:AT4G27900.2); similar to CCT [Medicago truncatula] (GB:ABE82748.1); contains InterPro domain CCT; (InterPro:IPR010402)	1.89965		253595_at	AT4G30830	similar to unknown protein [Arabidopsis thaliana] (TAIR:AT2G24140.1); similar to Protein of unknown function DUF593 [Medicago truncatula] (GB:ABE79503.1); contains InterPro domain Protein of unknown function DUF593; (InterPro:IPR007656)	1.95403		251519_at	AT3G59400	GUN4 (Genomes uncoupled 4)	1.95522		247149_at	AT5G65660	hydroxyproline-rich glycoprotein family protein	3.80793
249983_at	AT5G18470	curculin-like (mannose-binding) lectin family protein	1.99162		247001_at	AT5G67330	ATNRAMP4 (Arabidopsis natural resistance-associated macrophage (NRAMP) protein 4); manganese ion transporter/ metal ion transporter	1.88269		251644_at	AT3G57540	remorin family protein	1.89842		257916_at	AT3G23210	basic helix-loop-helix (bHLH) family protein	1.95203		266253_at	AT2G27840	HDT4 (histone deacetylase 13)	1.94519		251759_at	AT3G55630	ATDFD (A. THALIANA DHFS-FPGS HOMOLOG D); tetrahydrofolylpolyglutamate synthase	3.80126
253414_at	AT4G33050	EDA39 (embryo sac development arrest 39); calmodulin binding	1.97749		248321_at	AT5G52740	heavy-metal-associated domain-containing protein	1.88178		265817_at	AT2G18050	HIS1-3 (HISTONE H1-3); DNA binding	1.88101		259875_s_at	AT1G76690;AT1G76680	[AT1G76690, OPR2 (12-oxophytodienoate reductase 2); 12-oxophytodienoate reductase];[AT1G76680, OPR1 (12-oxophytodienoate reductase 1); 12-oxophytodienoate reductase]	1.95104		250222_at	AT5G14050	transducin family protein / WD-40 repeat family protein	1.93932		250669_at	AT5G06870	PGIP2 (POLYGALACTURONASE INHIBITING PROTEIN 2); protein binding	3.80046
252102_at	AT3G50970	LTI30/XERO2 (LOW TEMPERATURE-INDUCED 30)	1.96433		259507_at	AT1G43910	AAA-type ATPase family protein	1.87912		259832_at	AT1G69580	transcription factor	1.87314		248467_at	AT5G50800	nodulin MtN3 family protein	1.95025		253253_at	AT4G34750	auxin-responsive protein, putative / small auxin up RNA (SAUR_E)	1.93886		247443_at	AT5G62720	integral membrane HPP family protein	3.79962
245193_at	AT1G67810	Fe-S metabolism associated domain-containing protein	1.96126		254265_s_at	AT4G23140;AT4G23160	[AT4G23140, CRK6 (CYSTEINE-RICH RLK 6); kinase];[AT4G23160, protein kinase family protein]	1.87894		254759_at	AT4G13180	short-chain dehydrogenase/reductase (SDR) family protein	1.87207		250054_at	AT5G17860	cation exchanger, putative (CAX7)	1.94958		254079_at	AT4G25730	FtsJ-like methyltransferase family protein	1.93415		255719_at	AT1G32080	membrane protein, putative	3.77277
254926_at	AT4G11280	ACS6 (1-AMINOCYCLOPROPANE-1-CARBOXYLIC ACID (ACC) SYNTHASE 6)	1.96039		263935_at	AT2G35930	U-box domain-containing protein	1.87775		262357_at	AT1G73040	jacalin lectin family protein	1.8715		252023_at	AT3G52920	similar to unknown protein [Arabidopsis thaliana] (TAIR:AT2G36410.1); similar to Os04g0408600 [Oryza sativa (japonica cultivar-group)] (GB:NP_001052720.1); similar to hypothetical protein [Ipomoea trifida] (GB:AAS79606.1); similar to OSJNBa0042I15.15 [Oryza sativa (japonica cultivar-group)] (GB:CAE04893.2); contains InterPro domain Protein of unknown function DUF662; (InterPro:IPR007033)	1.94942		250234_at	AT5G13420	transaldolase, putative	1.93333		246275_at	AT4G36540	BEE2 (BR ENHANCED EXPRESSION 2); DNA binding / transcription factor	3.76691
258606_at	AT3G02840	immediate-early fungal elicitor family protein	1.94907		251591_at	AT3G57680	peptidase S41 family protein	1.86652		245194_at	AT1G67820	protein phosphatase 2C, putative / PP2C, putative	1.86559		249330_at	AT5G40970	similar to unknown protein [Arabidopsis thaliana] (TAIR:AT3G27030.1); similar to conserved hypothetical protein [Medicago truncatula] (GB:ABE92576.1); similar to Os04g0387900 [Oryza sativa (japonica cultivar-group)] (GB:NP_001052629.1); similar to Os02g0509500 [Oryza sativa (japonica cultivar-group)] (GB:NP_001046927.1)	1.94296		259161_at	AT3G01500	CA1 (CARBONIC ANHYDRASE 1); carbonate dehydratase/ zinc ion binding	1.93237		265058_s_at	AT1G52030;AT1G52040	[AT1G52030, MBP2 (MYROSINASE-BINDING PROTEIN 2)];[AT1G52040, MBP1 (MYROSINASE-BINDING PROTEIN 1)]	3.76448
251012_at	AT5G02580	similar to unknown protein [Arabidopsis thaliana] (TAIR:AT3G55240.1); similar to Os03g0280400 [Oryza sativa (japonica cultivar-group)] (GB:NP_001049737.1); similar to Os05g0462000 [Oryza sativa (japonica cultivar-group)] (GB:NP_001055765.1); similar to Os01g0837600 [Oryza sativa (japonica cultivar-group)] (GB:NP_001044739.1); contains InterPro domain Conserved hypothetical protein 1589, plant; (I…	1.94494		245252_at	AT4G17500	ATERF-1 (ETHYLENE RESPONSIVE ELEMENT BINDING FACTOR 1); DNA binding / transcription factor/ transcriptional activator	1.8643		253104_at	AT4G36010	pathogenesis-related thaumatin family protein	1.8654		261832_at	AT1G10650	protein binding / zinc ion binding	1.9424		247032_at	AT5G67240	exonuclease	1.92753		259892_at	AT1G72610	GLP1 (GERMIN-LIKE PROTEIN 1); manganese ion binding / metal ion binding / nutrient reservoir	3.76109
257196_at	AT3G23790	AMP-binding protein, putative	1.92959		248333_at	AT5G52390	photoassimilate-responsive protein, putative	1.86202		258182_at	AT3G21500	DXPS1; 1-deoxy-D-xylulose-5-phosphate synthase	1.86095		250083_at	AT5G17220	ATGSTF12 (GLUTATHIONE S-TRANSFERASE 26); glutathione transferase	1.93051		254831_at	AT4G12600	ribosomal protein L7Ae/L30e/S12e/Gadd45 family protein	1.92439		266813_at	AT2G44920	thylakoid lumenal 15 kDa protein, chloroplast	3.75918
249527_at	AT5G38710	proline oxidase, putative / osmotic stress-responsive proline dehydrogenase, putative	1.92434		252183_at	AT3G50740	UGT72E1 (UDP-glucosyl transferase 72E1); UDP-glycosyltransferase/ coniferyl-alcohol glucosyltransferase/ transferase, transferring glycosyl groups	1.86053		252213_at	AT3G50210	2-oxoacid-dependent oxidase, putative	1.85641		252389_at	AT3G47833	similar to unknown protein [Arabidopsis thaliana] (TAIR:AT5G62575.1); similar to Os09g0382500 [Oryza sativa (japonica cultivar-group)] (GB:NP_001063065.1)	1.92461		251538_at	AT3G58660	60S ribosomal protein-related	1.92198		258641_at	AT3G08030	similar to unknown protein [Arabidopsis thaliana] (TAIR:AT2G41800.1); similar to Os03g0807700 [Oryza sativa (japonica cultivar-group)] (GB:NP_001051644.1); similar to unknown [Ricinus communis] (GB:CAB02653.1); contains InterPro domain Galactose-binding like; (InterPro:IPR008979); contains InterPro domain Protein of unknown function DUF642; (InterPro:IPR006946)	3.7551
266800_at	AT2G22880	VQ motif-containing protein	1.91322		262745_at	AT1G28600	lipase, putative	1.85606		252400_at	AT3G48020	similar to F-box family protein-related [Arabidopsis thaliana] (TAIR:AT5G62860.1); similar to IS10 transposase, putative [Lycopersicon esculentum] (GB:ABI34274.1)	1.84819		253496_at	AT4G31870	ATGPX7 (GLUTATHIONE PEROXIDASE 7); glutathione peroxidase	1.91711		267309_at	AT2G19385	nucleic acid binding / zinc ion binding	1.91346		261285_at	AT1G35720	ANNAT1 (ANNEXIN ARABIDOPSIS 1); calcium ion binding / calcium-dependent phospholipid binding	3.74848
246993_at	AT5G67450	AZF1 (ARABIDOPSIS ZINC-FINGER PROTEIN 1); nucleic acid binding / transcription factor/ zinc ion binding	1.91222		262229_at	AT1G68620	similar to unknown protein [Arabidopsis thaliana] (TAIR:AT5G16080.1); similar to CXE carboxylesterase [Actinidia deliciosa] (GB:ABB89015.1); contains InterPro domain Esterase/lipase/thioesterase; (InterPro:IPR000379); contains InterPro domain Alpha/beta hydrolase fold-3; (InterPro:IPR013094)	1.84367		250054_at	AT5G17860	cation exchanger, putative (CAX7)	1.84258		246842_at	AT5G26731	similar to unknown protein [Arabidopsis thaliana] (TAIR:AT3G05937.1); similar to At5g26741/At5g26741 [Medicago truncatula] (GB:ABE81791.1)	1.90688		258920_at	AT3G10520	AHB2 (NON-SYMBIOTIC HAEMOGLOBIN 2)	1.91072		247252_at	AT5G64770	similar to 80C09_10 [Brassica rapa subsp. pekinensis] (GB:AAZ41821.1)	3.74347
264758_at	AT1G61340	F-box family protein	1.90436		248467_at	AT5G50800	nodulin MtN3 family protein	1.83718		266550_s_at	AT2G35090;AT2G35070	[AT2G35090, similar to unknown protein [Arabidopsis thaliana] (TAIR:AT2G35070.1); similar to conserved hypothetical protein [Medicago truncatula] (GB:ABE89621.1); contains domain UNCHARACTERIZED (PTHR14360)];[AT2G35070, similar to unknown protein [Arabidopsis thaliana] (TAIR:AT2G35090.1); similar to conserved hypothetical protein [Medicago truncatula] (GB:ABE89621.1); contains domain UNCHARACTERI…	1.83999		251644_at	AT3G57540	remorin family protein	1.9068		245164_at	AT2G33210	chaperonin, putative	1.89989		259707_at	AT1G77490	TAPX; L-ascorbate peroxidase	3.73577
267083_at	AT2G41100	TCH3 (TOUCH 3)	1.89861		254975_at	AT4G10500	oxidoreductase, 2OG-Fe(II) oxygenase family protein	1.8361		255630_at	AT4G00700	C2 domain-containing protein	1.83805		245854_at	AT5G13490	AAC2 (ADP/ATP CARRIER 2); ATP:ADP antiporter/ binding	1.90489		264131_at	AT1G79150	binding	1.89408		256020_at	AT1G58290	HEMA1; glutamyl-tRNA reductase	3.7203
254075_at	AT4G25470	CBF2 (FREEZING TOLERANCE QTL 4); DNA binding / transcription factor/ transcriptional activator	1.89755		255957_at	AT1G22160	senescence-associated protein-related	1.83439		266473_at	AT2G31110	similar to unknown protein [Arabidopsis thaliana] (TAIR:AT2G42570.1); similar to unknown [Pisum sativum] (GB:ABA29158.1); contains InterPro domain Protein of unknown function DUF231, plant; (InterPro:IPR004253)	1.83666		264431_at	AT1G61700	DNA-directed RNA polymerase II, putative (RPB10)	1.90174		245117_at	AT2G41560	ACA4 (AUTO-INHIBITED CA(2+)-ATPASE, ISOFORM 4); calcium-transporting ATPase/ calmodulin binding	1.89285		261746_at	AT1G08380	PSAO (photosystem I subunit O)	3.71666
247005_at	AT5G67520	adenylylsulfate kinase, putative	1.89131		254271_at	AT4G23150	protein kinase family protein	1.82942		252023_at	AT3G52920	similar to unknown protein [Arabidopsis thaliana] (TAIR:AT2G36410.1); similar to Os04g0408600 [Oryza sativa (japonica cultivar-group)] (GB:NP_001052720.1); similar to hypothetical protein [Ipomoea trifida] (GB:AAS79606.1); similar to OSJNBa0042I15.15 [Oryza sativa (japonica cultivar-group)] (GB:CAE04893.2); contains InterPro domain Protein of unknown function DUF662; (InterPro:IPR007033)	1.83655		265091_s_at	AT1G03940;AT1G03495	[AT1G03940, transferase family protein];[AT1G03495, transferase]	1.89788		251830_at	AT3G55010	phosphoribosylformylglycinamidine cyclo-ligase, chloroplast / phosphoribosyl-aminoimidazole synthetase / AIR synthase (PUR5)	1.89119		260902_at	AT1G21440	mutase family protein	3.71527
260933_at	AT1G02470	similar to unknown protein [Arabidopsis thaliana] (TAIR:AT1G02475.1); similar to Streptomyces cyclase/dehydrase [Medicago truncatula] (GB:ABE82400.1); contains InterPro domain Streptomyces cyclase/dehydrase; (InterPro:IPR005031)	1.8768		258021_at	AT3G19380	U-box domain-containing protein	1.82879		252134_at	AT3G50910	similar to unknown protein [Arabidopsis thaliana] (TAIR:AT5G66480.1); similar to hypothetical protein [Thellun (GB:ABB45854.1); contains domain no description (G3D.3.40.50.300)	1.83385		245799_at	AT1G45616	leucine-rich repeat family protein	1.89647		252374_at	AT3G48100	ARR5 (ARABIDOPSIS RESPONSE REGULATOR 5); transcription regulator/ two-component response regulator	1.87905		265724_at	AT2G32100	ATOFP16/OFP16 (Arabidopsis thaliana ovate family protein 16)	3.71348
250141_at	AT5G14640	protein kinase family protein	1.87619		260933_at	AT1G02470	similar to unknown protein [Arabidopsis thaliana] (TAIR:AT1G02475.1); similar to Streptomyces cyclase/dehydrase [Medicago truncatula] (GB:ABE82400.1); contains InterPro domain Streptomyces cyclase/dehydrase; (InterPro:IPR005031)	1.8179		254016_at	AT4G26150	zinc finger (GATA type) family protein	1.8328		250346_at	AT5G11950	Identical to Lysine decarboxylase-like protein At5g11950 [Arabidopsis Thaliana] (GB:Q84MC2;GB:Q570P8;GB:Q9LYH8); similar to unknown protein [Arabidopsis thaliana] (TAIR:AT2G37210.1); similar to Conserved hypothetical protein 730 [Medicago truncatula] (GB:ABE86251.1); contains InterPro domain Conserved hypothetical protein 730; (InterPro:IPR005269)	1.89645		250942_at	AT5G03350	legume lectin family protein	1.87873		249927_at	AT5G19220	ADG2 (ADPG PYROPHOSPHORYLASE 2); glucose-1-phosphate adenylyltransferase	3.7038
265649_at	AT2G27510	ATFD3 (FERREDOXIN 3); electron carrier	1.86895		254508_at	AT4G20170	similar to unknown protein [Arabidopsis thaliana] (TAIR:AT5G44670.1); similar to Os06g0328800 [Oryza sativa (japonica cultivar-group)] (GB:NP_001057533.1); similar to Os02g0712500 [Oryza sativa (japonica cultivar-group)] (GB:NP_001047907.1); similar to unknown protein [Oryza sativa (japonica cultivar-group)] (GB:BAD72474.1); contains InterPro domain Protein of unknown function DUF23; (InterPro:IP…	1.8157		267178_at	AT2G37750	unknown protein	1.8296		246861_at	AT5G25890	IAA28 (IAA-ALANINE RESISTANT 2); transcription factor	1.89498		247046_at	AT5G66540	similar to unknown protein [Arabidopsis thaliana] (TAIR:AT3G28770.1); similar to Os12g0133900 [Oryza sativa (japonica cultivar-group)] (GB:NP_001066092.1); similar to Os11g0137100 [Oryza sativa (japonica cultivar-group)] (GB:NP_001065694.1); similar to PREDICTED: hypothetical protein [Strongylocentrotus purpuratus] (GB:XP_798175.2); contains InterPro domain Mpp10 protein; (InterPro:IPR007151); co…	1.87735		252618_at	AT3G45140	LOX2 (LIPOXYGENASE 2)	3.70317
255549_at	AT4G01950	ATGPAT3/GPAT3 (GLYCEROL-3-PHOSPHATE ACYLTRANSFERASE 3); acyltransferase	1.86529		248964_at	AT5G45340	CYP707A3 (cytochrome P450, family 707, subfamily A, polypeptide 3); oxygen binding	1.80987		264289_at	AT1G61890	MATE efflux family protein	1.82847		260581_at	AT2G47190	MYB2 (myb domain protein 2); DNA binding / transcription factor	1.89169		261979_at	AT1G37130	NIA2 (NITRATE REDUCTASE 2)	1.86902		259015_at	AT3G07350	similar to unknown protein [Arabidopsis thaliana] (TAIR:AT3G25240.1); similar to Os01g0915000 [Oryza sativa (japonica cultivar-group)] (GB:NP_001045184.1); similar to uncharacterized plant-specific domain TIGR01615 family protein, expressed [Oryza sativa (japonica cultivar-group)] (GB:ABA93251.2); contains InterPro domain Protein of unknown function DUF506, plant; (InterPro:IPR006502)	3.69398
249797_at	AT5G23750	remorin family protein	1.85982		250570_at	AT5G08170	EMB1873 (EMBRYO DEFECTIVE 1873); agmatine deiminase	1.80005		258117_at	AT3G14700	similar to SART-1 family protein [Arabidopsis thaliana] (TAIR:AT5G16780.1); similar to SART-1 protein [Medicago truncatula] (GB:ABE84261.1); similar to SART-1 protein [Medicago truncatula] (GB:ABE88274.1); similar to Os02g0511500 [Oryza sativa (japonica cultivar-group)] (GB:NP_001046936.1); contains InterPro domain SART-1 protein; (InterPro:IPR005011)	1.82799		250983_at	AT5G02780	In2-1 protein, putative	1.88523		266184_s_at	AT3G54700;AT2G38940	[AT3G54700, phosphate transporter, putative];[AT2G38940, ATPT2 (PHOSPHATE TRANSPORTER 2); carbohydrate transporter/ phosphate transporter/ sugar porter]	1.86728		260547_at	AT2G43550	trypsin inhibitor, putative	3.69368
247575_at	AT5G61030	GR-RBP3 (glycine-rich RNA-binding protein 3); RNA binding	1.85809		248271_at	AT5G53420	similar to unknown protein [Arabidopsis thaliana] (TAIR:AT4G27900.2); similar to CCT [Medicago truncatula] (GB:ABE82748.1); contains InterPro domain CCT; (InterPro:IPR010402)	1.79879		261450_s_at	AT1G21110;AT1G21120	[AT1G21110, O-methyltransferase, putative];[AT1G21120, O-methyltransferase, putative]	1.81672		255642_at	AT4G00820	IQD17 (IQ-domain 17); calmodulin binding	1.88213		250293_s_at	AT5G13370;AT5G13360	[AT5G13370, auxin-responsive GH3 family protein];[AT5G13360, auxin-responsive GH3 family protein]	1.86266		251784_at	AT3G55330	photosystem II reaction center PsbP family protein	3.68372
245401_at	AT4G17670	senescence-associated protein-related	1.858		251086_at	AT5G01450	protein binding / zinc ion binding	1.79576		249601_at	AT5G37980	NADP-dependent oxidoreductase, putative	1.81059		245348_at	AT4G17770	ATTPS5 (Arabidopsis thaliana trehalose phosphatase/synthase 5); transferase, transferring glycosyl groups / trehalose-phosphatase	1.87747		267034_at	AT2G38310	similar to unknown protein [Arabidopsis thaliana] (TAIR:AT5G05440.1); similar to hypothetical protein [Nicotiana tabacum] (GB:CAI84653.1); contains InterPro domain Bet v I allergen; (InterPro:IPR000916)	1.85571		254790_at	AT4G12800	PSAL (photosystem I subunit L)	3.6657
251054_at	AT5G01540	lectin protein kinase, putative	1.85447		260364_at	AT1G70560	alliinase C-terminal domain-containing protein	1.794		253224_at	AT4G34860	beta-fructofuranosidase, putative / invertase, putative / saccharase, putative / beta-fructosidase, putative	1.80821		249253_at	AT5G42060	similar to unknown protein [Arabidopsis thaliana] (TAIR:AT1G64490.1)	1.87338		256548_at	AT3G14770	nodulin MtN3 family protein	1.8546		257021_at	AT3G19710	BCAT4 (BRANCHED-CHAIN AMINOTRANSFERASE4); catalytic/ methionine-oxo-acid transaminase	3.65916
266658_at	AT2G25735	unknown protein	1.85054		255479_at	AT4G02380	SAG21 (SENESCENCE-ASSOCIATED GENE 21)	1.78816		254597_at	AT4G18980	similar to unknown protein [Arabidopsis thaliana] (TAIR:AT5G45630.1); similar to hypothetical protein MBP_91N22.56 [Musa balbisiana] (GB:ABF70130.1); contains InterPro domain Protein of unknown function DUF584; (InterPro:IPR007608)	1.79887		253224_at	AT4G34860	beta-fructofuranosidase, putative / invertase, putative / saccharase, putative / beta-fructosidase, putative	1.87253		252607_at	AT3G44990	XTR8 (xyloglucan:xyloglucosyl transferase 8); hydrolase, acting on glycosyl bonds	1.84857		263168_at	AT1G03020	glutaredoxin family protein	3.65555
249918_at	AT5G19240	Identical to Putative GPI-anchored protein At5g19240 precursor [Arabidopsis Thaliana] (GB:Q84VZ5;GB:Q8H7A4); similar to unknown protein [Arabidopsis thaliana] (TAIR:AT5G19230.1); similar to Os07g0645000 [Oryza sativa (japonica cultivar-group)] (GB:NP_001060451.1); similar to unknown protein [Oryza sativa (japonica cultivar-group)] (GB:BAC07018.1); contains domain PR-1-like (SSF55797)	1.84667		249112_at	AT5G43780	APS4	1.7839		263881_at	AT2G21820	similar to seed maturation protein PM41, putative [Medicago truncatula] (GB:ABE86900.1)	1.79261		252073_at	AT3G51750	similar to hypothetical protein MtrDRAFT_AC146554g6v1 [Medicago truncatula] (GB:ABE91100.1)	1.8695		245318_at	AT4G16980	arabinogalactan-protein family	1.83532		246792_at	AT5G27290	similar to unknown protein [Arabidopsis thaliana] (TAIR:AT1G54680.1); similar to stress regulated protein [Lycopersicon esculentum] (GB:AAW65813.1)	3.6502
264866_at	AT1G24140	matrixin family protein	1.83499		252131_at	AT3G50930	AAA-type ATPase family protein	1.78074		250141_at	AT5G14640	protein kinase family protein	1.79072		248271_at	AT5G53420	similar to unknown protein [Arabidopsis thaliana] (TAIR:AT4G27900.2); similar to CCT [Medicago truncatula] (GB:ABE82748.1); contains InterPro domain CCT; (InterPro:IPR010402)	1.86924		251355_at	AT3G61100	similar to unknown protein [Arabidopsis thaliana] (TAIR:AT3G61090.1); contains InterPro domain Protein of unknown function DUF537; (InterPro:IPR007491)	1.83019		252853_at	AT4G39710	immunophilin, putative / FKBP-type peptidyl-prolyl cis-trans isomerase, putative	3.63801
255753_at	AT1G18570	MYB51 (myb domain protein 51); DNA binding / transcription factor	1.83365		258188_at	AT3G17800	mRNA level of the MEB5.2 gene (At3g17800) remains unchanged after cutting the inflorescence stem	1.77884		256650_at	AT3G13620	amino acid permease family protein	1.79011		261428_at	AT1G18870	ICS2; isochorismate synthase	1.86592		256144_at	AT1G48630	guanine nucleotide-binding family protein / activated protein kinase C receptor, putative / RACK, putative	1.82625		258250_at	AT3G15850	FAD5 (FATTY ACID DESATURASE 5); oxidoreductase	3.63624
255080_at	AT4G09030	AGP10 (Arabinogalactan protein 10)	1.82489		252888_at	AT4G39210	APL3 (large subunit of AGP 3)	1.77653		245348_at	AT4G17770	ATTPS5 (Arabidopsis thaliana trehalose phosphatase/synthase 5); transferase, transferring glycosyl groups / trehalose-phosphatase	1.78545		255037_at	AT4G09460	ATMYB6 (myb domain protein 6, myb domain protein 8); DNA binding / transcription factor	1.86326		266567_at	AT2G24050	MIF4G domain-containing protein / MA3 domain-containing protein	1.82548		250960_at	AT5G02940	similar to phosphotransferase-related [Arabidopsis thaliana] (TAIR:AT5G43745.1); similar to Os03g0163100 [Oryza sativa (japonica cultivar-group)] (GB:NP_001049055.1); similar to Unknown protein [Oryza sativa (japonica cultivar-group)] (GB:AAN06856.1); contains InterPro domain Protein of unknown function DUF1012; (InterPro:IPR010420)	3.62548
253036_at	AT4G38340	RWP-RK domain-containing protein	1.82456		260840_at	AT1G29050	similar to unknown protein [Arabidopsis thaliana] (TAIR:AT2G34070.1); similar to unknown [Pisum sativum] (GB:ABA29158.1); contains InterPro domain Protein of unknown function DUF231, plant; (InterPro:IPR004253)	1.76442		256818_at	AT3G21420	oxidoreductase, 2OG-Fe(II) oxygenase family protein	1.7829		252888_at	AT4G39210	APL3 (large subunit of AGP 3)	1.86121		258410_at	AT3G16780	60S ribosomal protein L19 (RPL19B)	1.82532		258076_at	AT3G25920	RPL15 (ribosomal protein L15)	3.6232
256526_at	AT1G66090	disease resistance protein (TIR-NBS class), putative	1.81802		245731_at	AT1G73500	ATMKK9 (Arabidopsis thaliana MAP kinase kinase 9); kinase	1.7617		255462_at	AT4G02940	oxidoreductase, 2OG-Fe(II) oxygenase family protein	1.78204		249622_at	AT5G37550	similar to unknown protein [Arabidopsis thaliana] (TAIR:AT1G66190.1)	1.85947		256070_at	AT1G13730	nuclear transport factor 2 (NTF2) family protein / RNA recognition motif (RRM)-containing protein	1.82299		247073_at	AT5G66570	PSBO-1 (OXYGEN-EVOLVING ENHANCER 33)	3.61396
260840_at	AT1G29050	similar to unknown protein [Arabidopsis thaliana] (TAIR:AT2G34070.1); similar to unknown [Pisum sativum] (GB:ABA29158.1); contains InterPro domain Protein of unknown function DUF231, plant; (InterPro:IPR004253)	1.81709		255129_at	AT4G08290	nodulin MtN21 family protein	1.75717		251591_at	AT3G57680	peptidase S41 family protein	1.78172		258259_s_at	AT3G26820;AT3G26840	[AT3G26820, esterase/lipase/thioesterase family protein];[AT3G26840, esterase/lipase/thioesterase family protein]	1.84941		258397_at	AT3G15357	similar to zinc finger protein-related [Arabidopsis thaliana] (TAIR:AT5G63740.1); similar to hypothetical protein PF14_0191 [Plasmodium falciparum 3D7] (GB:NP_702079.1)	1.82023		252430_at	AT3G47470	LHCA4 (Photosystem I light harvesting complex gene 4); chlorophyll binding	3.60859
245194_at	AT1G67820	protein phosphatase 2C, putative / PP2C, putative	1.81088		250399_at	AT5G10750	similar to unknown protein [Arabidopsis thaliana] (TAIR:AT5G24990.1); similar to Os10g0455900 [Oryza sativa (japonica cultivar-group)] (GB:NP_001064750.1); similar to Os08g0152600 [Oryza sativa (japonica cultivar-group)] (GB:NP_001061005.1); similar to pleckstriny domain-containing protein, putative, expressed [Oryza sativa (japonica cultivar-group)] (GB:ABB47745.1); contains InterPro domain Prot…	1.74981		261193_at	AT1G32920	similar to unknown protein [Arabidopsis thaliana] (TAIR:AT1G32928.1)	1.77977		246546_at	AT5G15090	porin, putative / voltage-dependent anion-selective channel protein, putative	1.84641		263435_at	AT2G28600	ATP binding / ATP-dependent helicase/ nucleic acid binding	1.81953		259193_at	AT3G01480	peptidyl-prolyl cis-trans isomerase, putative / cyclophilin, putative / rotamase, putative	3.60243
266705_at	AT2G19750	40S ribosomal protein S30 (RPS30A)	1.80473		259479_at	AT1G19020	similar to unknown protein [Arabidopsis thaliana] (TAIR:AT3G48180.1); similar to conserved hypothetical protein [Medicago truncatula] (GB:ABE82379.1)	1.74364		253595_at	AT4G30830	similar to unknown protein [Arabidopsis thaliana] (TAIR:AT2G24140.1); similar to Protein of unknown function DUF593 [Medicago truncatula] (GB:ABE79503.1); contains InterPro domain Protein of unknown function DUF593; (InterPro:IPR007656)	1.77941		265999_at	AT2G24100	similar to unknown protein [Arabidopsis thaliana] (TAIR:AT4G30780.1); similar to hypothetical protein MtrDRAFT_AC126784g9v2 [Medicago truncatula] (GB:ABE94678.1)	1.83757		267162_s_at	AT2G37690;AT2G05140	[AT2G37690, phosphoribosylaminoimidazole carboxylase, putative / AIR carboxylase, putative];[AT2G05140, phosphoribosylaminoimidazole carboxylase family protein / AIR carboxylase family protein]	1.81301		256461_s_at	AT1G36280;AT4G18440	[AT1G36280, adenylosuccinate lyase, putative / adenylosuccinase, putative];[AT4G18440, adenylosuccinate lyase, putative / adenylosuccinase, putative]	3.57355
255430_at	AT4G03320	TIC20-IV (TRANSLOCON AT THE INNER ENVELOPE MEMBRANE OF CHLOROPLASTS 20-IV); protein translocase	1.80341		247431_at	AT5G62520	SRO5 (SIMILAR TO RCD ONE 5); NAD+ ADP-ribosyltransferase	1.74323		252123_at	AT3G51240	F3H (TRANSPARENT TESTA 6); naringenin 3-dioxygenase	1.77656		248429_at	AT5G51770	protein kinase family protein	1.83064		267151_at	AT2G30970	ASP1 (ASPARTATE AMINOTRANSFERASE 1)	1.80822		256417_s_at	AT3G11170;AT5G05580	[AT3G11170, FAD7 (FATTY ACID DESATURASE 7); omega-3 fatty acid desaturase];[AT5G05580, FAD8 (FATTY ACID DESATURASE 8); omega-3 fatty acid desaturase]	3.56632
247137_at	AT5G66210	CPK28 (calcium-dependent protein kinase 28); calcium- and calmodulin-dependent protein kinase	1.8018		263433_at	AT2G22240	inositol-3-phosphate synthase isozyme 2 / myo-inositol-1-phosphate synthase 2 / MI-1-P synthase 2 / IPS 2	1.74073		247038_at	AT5G67160	transferase family protein	1.77571		253172_at	AT4G35060	heavy-metal-associated domain-containing protein / copper chaperone (CCH)-related	1.82989		266957_at	AT2G34640	PTAC12 (PLASTID TRANSCRIPTIONALLY ACTIVE12)	1.80426		260969_at	AT1G12240	ATBETAFRUCT4/VAC-INV (VACUOLAR INVERTASE); beta-fructofuranosidase/ hydrolase, hydrolyzing O-glycosyl compounds	3.53732
252214_at	AT3G50260	ATERF#011/CEJ1 (COOPERATIVELY REGULATED BY ETHYLENE AND JASMONATE 1); DNA binding / transcription factor	1.79952		265499_at	AT2G15480	UGT73B5 (UDP-glucosyl transferase 73B5); UDP-glycosyltransferase/ transferase, transferring glycosyl groups	1.73747		246944_at	AT5G25450	ubiquinol-cytochrome C reductase complex 14 kDa protein, putative	1.76859		246967_at	AT5G24860	FPF1 (FLOWERING PROMOTING FACTOR 1)	1.82906		263585_at	AT2G25210	60S ribosomal protein L39 (RPL39A)	1.79985		260236_at	AT1G74470	geranylgeranyl reductase	3.53067
249139_at	AT5G43170	AZF3 (ARABIDOPSIS ZINC-FINGER PROTEIN 3); nucleic acid binding / transcription factor/ zinc ion binding	1.79917		266545_at	AT2G35290	similar to Os03g0170100 [Oryza sativa (japonica cultivar-group)] (GB:NP_001049105.1)	1.73553		262694_at	AT1G62790	protease inhibitor/seed storage/lipid transfer protein (LTP) family protein	1.76848		262939_s_at	AT1G79530;AT1G16300	[AT1G79530, GAPCP-1; glyceraldehyde-3-phosphate dehydrogenase];[AT1G16300, GAPCP-2; glyceraldehyde-3-phosphate dehydrogenase]	1.82863		256288_at	AT3G12270	methyltransferase	1.79839		252549_at	AT3G45860	receptor-like protein kinase, putative	3.52801
254185_at	AT4G23990	ATCSLG3 (Cellulose synthase-like G3); transferase/ transferase, transferring glycosyl groups	1.79874		259150_at	AT3G10320	similar to unknown protein [Arabidopsis thaliana] (TAIR:AT2G41640.1); similar to glycosyltransferase [Medicago truncatula] (GB:CAI30145.1); contains InterPro domain Protein of unknown function DUF563; (InterPro:IPR007657)	1.73533		265823_at	AT2G35760	integral membrane family protein	1.76271		248492_at	AT5G51040	similar to Protein of unknown function DUF339 [Medicago truncatula] (GB:ABE80212.1); contains InterPro domain Protein of unknown function DUF339; (InterPro:IPR005631)	1.82618		253696_at	AT4G29740	CKX4 (CYTOKININ OXIDASE 4); cytokinin dehydrogenase	1.79777		261927_at	AT1G22500	zinc finger (C3HC4-type RING finger) family protein	3.5123
251304_at	AT3G61990	O-methyltransferase family 3 protein	1.78941		247240_at	AT5G64660	U-box domain-containing protein	1.71439		250558_at	AT5G07990	TT7 (TRANSPARENT TESTA 7); flavonoid 3'-monooxygenase/ oxygen binding	1.75421		258110_at	AT3G14610	CYP72A7 (cytochrome P450, family 72, subfamily A, polypeptide 7); oxygen binding	1.82308		246700_at	AT5G28030	cysteine synthase, putative / O-acetylserine (thiol)-lyase, putative / O-acetylserine sulfhydrylase, putative	1.7933		258225_at	AT3G15630	similar to unknown protein [Arabidopsis thaliana] (TAIR:AT1G52720.1); similar to conserved hypothetical protein [Medicago truncatula] (GB:ABE92597.1)	3.50146
264661_at	AT1G09950	transcription factor-related	1.78499		257805_at	AT3G18830	ATPLT5 (POLYOL TRANSPORTER 5); D-ribose transporter/ D-xylose transporter/ carbohydrate transporter/ galactose transporter/ glucose transporter/ glycerol transporter/ hydrogen:sugar symporter/ mannitol transporter/ monosaccharide transporter/ myo-inositol	1.70529		266882_at	AT2G44670	senescence-associated protein-related	1.74724		259329_at	AT3G16360	AHP4 (HPT PHOSPHOTRANSMITTER 4); histidine phosphotransfer kinase/ transferase, transferring phosphorus-containing groups	1.81905		258350_at	AT3G17510	CIPK1 (CBL-INTERACTING PROTEIN KINASE 1); kinase	1.79129		245701_at	AT5G04140	GLU1 (FERREDOXIN-DEPENDENT GLUTAMATE SYNTHASE 1)	3.49394
261033_at	AT1G17380	similar to unknown protein [Arabidopsis thaliana] (TAIR:AT1G72450.1); similar to PnFL-2 [Ipomoea nil] (GB:AAG49896.1); similar to Os07g0615200 [Oryza sativa (japonica cultivar-group)] (GB:NP_001060268.1); similar to Os03g0402800 [Oryza sativa (japonica cultivar-group)] (GB:NP_001050322.1); contains InterPro domain ZIM; (InterPro:IPR010399)	1.78427		257925_at	AT3G23170	similar to ATBET12 [Arabidopsis thaliana] (TAIR:AT4G14450.1)	1.70526		247775_at	AT5G58690	phosphoinositide-specific phospholipase C family protein	1.74708		258452_at	AT3G22370	AOX1A (alternative oxidase 1A); alternative oxidase	1.81888		250762_at	AT5G05990	mitochondrial glycoprotein family protein / MAM33 family protein	1.78584		261230_at	AT1G20010	TUB5 (tubulin beta-5 chain)	3.48299
257805_at	AT3G18830	ATPLT5 (POLYOL TRANSPORTER 5); D-ribose transporter/ D-xylose transporter/ carbohydrate transporter/ galactose transporter/ glucose transporter/ glycerol transporter/ hydrogen:sugar symporter/ mannitol transporter/ monosaccharide transporter/ myo-inositol	1.77958		245193_at	AT1G67810	Fe-S metabolism associated domain-containing protein	1.70318		266578_at	AT2G23910	cinnamoyl-CoA reductase-related	1.74686		251019_at	AT5G02420	similar to unknown protein [Arabidopsis thaliana] (TAIR:AT1G08180.1)	1.81704		254323_at	AT4G22620	auxin-responsive family protein	1.78466		258929_at	AT3G10060	immunophilin, putative / FKBP-type peptidyl-prolyl cis-trans isomerase, putative	3.4747
262745_at	AT1G28600	lipase, putative	1.77238		266292_at	AT2G29350	SAG13 (Senescence-associated gene 13); oxidoreductase	1.70258		261951_at	AT1G64490	similar to unknown protein [Arabidopsis thaliana] (TAIR:AT5G42060.1); similar to putative transcriptional coactivator [Brassica rapa] (GB:BAB41214.1)	1.74294		265197_at	AT2G36750	UGT72C1 (UDP-glucosyl transferase 72C1); UDP-glycosyltransferase/ transferase, transferring glycosyl groups	1.81555		256537_at	AT1G33340	epsin N-terminal homology (ENTH) domain-containing protein / clathrin assembly protein-related	1.78138		251524_at	AT3G58990	aconitase C-terminal domain-containing protein	3.4719
265499_at	AT2G15480	UGT73B5 (UDP-glucosyl transferase 73B5); UDP-glycosyltransferase/ transferase, transferring glycosyl groups	1.76263		258170_at	AT3G21600	senescence/dehydration-associated protein-related	1.70033		253827_at	AT4G28085	unknown protein	1.74226		262582_at	AT1G15410	aspartate-glutamate racemase family	1.81141		250196_at	AT5G14580	polyribonucleotide nucleotidyltransferase, putative	1.77837		247347_at	AT5G63780	zinc finger (C3HC4-type RING finger) family protein	3.46859
258792_at	AT3G04640	glycine-rich protein	1.76058		249134_at	AT5G43150	similar to hypothetical protein MtrDRAFT_AC141109g4v1 [Medicago truncatula] (GB:ABE79896.1)	1.6991		246212_at	AT4G36930	SPT (SPATULA); DNA binding / transcription factor	1.73832		258021_at	AT3G19380	U-box domain-containing protein	1.80508		248191_at	AT5G54130	calcium ion binding	1.77363		251625_at	AT3G57260	BGL2 (PATHOGENESIS-RELATED PROTEIN 2); glucan 1,3-beta-glucosidase/ hydrolase, hydrolyzing O-glycosyl compounds	3.46676
257154_at	AT3G27210	similar to unknown protein [Arabidopsis thaliana] (TAIR:AT5G40860.1); similar to Os04g0380200 [Oryza sativa (japonica cultivar-group)] (GB:NP_001052596.1); similar to OSJNBb0089B03.11 [Oryza sativa (japonica cultivar-group)] (GB:CAE03997.1); similar to Os01g0920100 [Oryza sativa (japonica cultivar-group)] (GB:NP_001045217.1)	1.76022		261449_at	AT1G21120	O-methyltransferase, putative	1.69714		253047_at	AT4G37295	unknown protein	1.73477		252133_at	AT3G50900	similar to unknown protein [Arabidopsis thaliana] (TAIR:AT5G66490.1); similar to hypothetical protein [Thellun (GB:ABB45855.1)	1.8031		254430_at	AT4G20820	FAD-binding domain-containing protein	1.77301		264442_at	AT1G27480	lecithin:cholesterol acyltransferase family protein / LACT family protein	3.45711
250956_at	AT5G03210	unknown protein	1.75989		249983_at	AT5G18470	curculin-like (mannose-binding) lectin family protein	1.69114		255070_at	AT4G09020	ATISA3/ISA3 (ISOAMYLASE 3); alpha-amylase	1.72557		248163_at	AT5G54510	DFL1 (DWARF IN LIGHT 1); indole-3-acetic acid amido synthetase	1.80158		267462_at	AT2G33735	DNAJ heat shock N-terminal domain-containing protein	1.77152		265560_at	AT2G05520	GRP-3 (GLYCINE-RICH PROTEIN 3)	3.45252
248333_at	AT5G52390	photoassimilate-responsive protein, putative	1.75502		252661_at	AT3G44450	similar to unknown protein [Arabidopsis thaliana] (TAIR:AT3G52740.1); similar to H0717B12.8 [Oryza sativa (indica cultivar-group)] (GB:CAH67161.1)	1.68993		255340_at	AT4G04490	protein kinase family protein	1.71673		254200_at	AT4G24110	similar to Hypothetical protein [Oryza sativa (japonica cultivar-group)] (GB:AAO17020.1)	1.79553		260367_at	AT1G69760	similar to unknown protein [Arabidopsis thaliana] (TAIR:AT1G26920.1); similar to hypothetical protein [Ricinus communis] (GB:CAH56540.1)	1.77072		258507_at	AT3G06500	beta-fructofuranosidase, putative / invertase, putative / saccharase, putative / beta-fructosidase, putative	3.4453
249917_at	AT5G22460	esterase/lipase/thioesterase family protein	1.74421		264661_at	AT1G09950	transcription factor-related	1.68901		262594_at	AT1G15250	60S ribosomal protein L37 (RPL37A)	1.71112		248701_at	AT5G48410	ATGLR1.3 (Arabidopsis thaliana glutamate receptor 1.3)	1.79542		250418_at	AT5G11240	transducin family protein / WD-40 repeat family protein	1.76916		255720_at	AT1G32060	PRK (PHOSPHORIBULOKINASE); ATP binding / phosphoribulokinase/ protein binding	3.43817
258117_at	AT3G14700	similar to SART-1 family protein [Arabidopsis thaliana] (TAIR:AT5G16780.1); similar to SART-1 protein [Medicago truncatula] (GB:ABE84261.1); similar to SART-1 protein [Medicago truncatula] (GB:ABE88274.1); similar to Os02g0511500 [Oryza sativa (japonica cultivar-group)] (GB:NP_001046936.1); contains InterPro domain SART-1 protein; (InterPro:IPR005011)	1.74168		253140_at	AT4G35480	RHA3B (RING-H2 finger A3B); protein binding / zinc ion binding	1.68672		247575_at	AT5G61030	GR-RBP3 (glycine-rich RNA-binding protein 3); RNA binding	1.70836		250141_at	AT5G14640	protein kinase family protein	1.79242		260157_at	AT1G52930	brix domain-containing protein	1.76886		251919_at	AT3G53800	armadillo/beta-catenin repeat family protein	3.43531
258170_at	AT3G21600	senescence/dehydration-associated protein-related	1.74027		251012_at	AT5G02580	similar to unknown protein [Arabidopsis thaliana] (TAIR:AT3G55240.1); similar to Os03g0280400 [Oryza sativa (japonica cultivar-group)] (GB:NP_001049737.1); similar to Os05g0462000 [Oryza sativa (japonica cultivar-group)] (GB:NP_001055765.1); similar to Os01g0837600 [Oryza sativa (japonica cultivar-group)] (GB:NP_001044739.1); contains InterPro domain Conserved hypothetical protein 1589, plant; (I…	1.68304		265713_at	AT2G03530	UPS2 (UREIDE PERMEASE 2)	1.69864		257925_at	AT3G23170	similar to ATBET12 [Arabidopsis thaliana] (TAIR:AT4G14450.1)	1.78709		252643_at	AT3G44590	60S acidic ribosomal protein P2 (RPP2D)	1.76779		266656_at	AT2G25900	ATCTH (Arabidopsis thaliana Cys3His zinc finger protein); transcription factor	3.43271
267028_at	AT2G38470	WRKY33 (WRKY DNA-binding protein 33); transcription factor	1.73781		247175_at	AT5G65280	lanthionine synthetase C-like family protein	1.68272		248467_at	AT5G50800	nodulin MtN3 family protein	1.69787		265025_at	AT1G24575	unknown protein	1.78104		257217_at	AT3G14940	ATPPC3 (PHOSPHOENOLPYRUVATE CARBOXYLASE 3); phosphoenolpyruvate carboxylase	1.76728		245906_at	AT5G11070	similar to unknown protein [Arabidopsis thaliana] (TAIR:AT5G35090.1)	3.42588
255957_at	AT1G22160	senescence-associated protein-related	1.73638		262119_s_at	AT1G02930;AT1G02920	[AT1G02930, ATGSTF6 (EARLY RESPONSIVE TO DEHYDRATION 11); glutathione transferase];[AT1G02920, ATGSTF7 (GLUTATHIONE S-TRANSFERASE 11); glutathione transferase]	1.68054		256675_at	AT3G52170	DNA binding	1.69602		250168_at	AT5G15320	similar to unknown protein [Arabidopsis thaliana] (TAIR:AT3G01130.1); similar to conserved hypothetical protein [Medicago truncatula] (GB:ABE79949.1)	1.78082		257294_at	AT3G15570	phototropic-responsive NPH3 family protein	1.76699		258977_s_at	AT3G02020;AT5G14060	[AT3G02020, aspartate kinase, lysine-sensitive, putative];[AT5G14060, CARAB-AK-LYS (Lysine-sensitive aspartate kinase); amino acid binding / aspartate kinase]	3.41594
253859_at	AT4G27657	similar to unknown protein [Arabidopsis thaliana] (TAIR:AT4G27652.1)	1.73587		266474_at	AT2G31110	similar to unknown protein [Arabidopsis thaliana] (TAIR:AT2G42570.1); similar to unknown [Pisum sativum] (GB:ABA29158.1); contains InterPro domain Protein of unknown function DUF231, plant; (InterPro:IPR004253)	1.67792		255957_at	AT1G22160	senescence-associated protein-related	1.69182		255957_at	AT1G22160	senescence-associated protein-related	1.77815		252534_at	AT3G46130	MYB111 (myb domain protein 111); DNA binding / transcription factor	1.76397		248287_at	AT5G52970	thylakoid lumen 15.0 kDa protein	3.41509
252053_at	AT3G52400	SYP122 (syntaxin 122); t-SNARE	1.73587		260037_at	AT1G68840	RAV2 (REGULATOR OF THE ATPASE OF THE VACUOLAR MEMBRANE); DNA binding / transcription factor	1.67295		254413_at	AT4G21440	ATM4/ATMYB102 (ARABIDOPSIS MYB-LIKE 102); DNA binding / transcription factor	1.68761		250800_at	AT5G05370	ubiquinol-cytochrome C reductase complex ubiquinone-binding protein, putative / ubiquinol-cytochrome C reductase complex 8.2 kDa protein, putative	1.77388		247584_at	AT5G60670	60S ribosomal protein L12 (RPL12C)	1.76109		251814_at	AT3G54890	LHCA1; chlorophyll binding	3.41471
253104_at	AT4G36010	pathogenesis-related thaumatin family protein	1.73201		255433_at	AT4G03210	XTH9 (XYLOGLUCAN ENDOTRANSGLUCOSYLASE/HYDROLASE 9); hydrolase, acting on glycosyl bonds	1.67048		247047_at	AT5G66650	similar to unknown protein [Arabidopsis thaliana] (TAIR:AT2G23790.1); similar to Os10g0501500 [Oryza sativa (japonica cultivar-group)] (GB:NP_001064986.1); similar to Protein of unknown function DUF607 [Medicago truncatula] (GB:ABE78504.1); similar to Os03g0233000 [Oryza sativa (japonica cultivar-group)] (GB:NP_001049472.1); contains InterPro domain Protein of unknown function DUF607; (InterPro:I…	1.68604		265943_at	AT2G19570	CDA1 (CYTIDINE DEAMINASE 1)	1.7703		247443_at	AT5G62720	integral membrane HPP family protein	1.75913		248962_at	AT5G45680	FK506-binding protein 1 (FKBP13)	3.39708
263800_at	AT2G24600	ankyrin repeat family protein	1.72625		254926_at	AT4G11280	ACS6 (1-AMINOCYCLOPROPANE-1-CARBOXYLIC ACID (ACC) SYNTHASE 6)	1.66832		267036_at	AT2G38465	unknown protein	1.68573		258413_at	AT3G17300	similar to expressed protein [Oryza sativa (japonica cultivar-group)] (GB:ABA98984.1); similar to Os12g0566100 [Oryza sativa (japonica cultivar-group)] (GB:NP_001067050.1); contains InterPro domain Complex 1 LYR protein; (InterPro:IPR008011)	1.769		250366_at	AT5G11420	similar to unknown protein [Arabidopsis thaliana] (TAIR:AT5G25460.1); similar to unknown [Ricinus communis] (GB:CAB02653.1); contains InterPro domain Galactose-binding like; (InterPro:IPR008979); contains InterPro domain Protein of unknown function DUF642; (InterPro:IPR006946)	1.75647		261078_at	AT1G07320	RPL4 (ribosomal protein L4); structural constituent of ribosome	3.39676
248321_at	AT5G52740	heavy-metal-associated domain-containing protein	1.72201		248726_at	AT5G47960	SMG1 (SMALL MOLECULAR WEIGHT G-PROTEIN 1); GTP binding	1.66567		245106_at	AT2G41650	unknown protein	1.68195		267036_at	AT2G38465	unknown protein	1.76486		266123_at	AT2G45180	protease inhibitor/seed storage/lipid transfer protein (LTP) family protein	1.75557		256655_at	AT3G18890	catalytic/ coenzyme binding	3.39642
245905_at	AT5G11090	serine-rich protein-related	1.71843		247005_at	AT5G67520	adenylylsulfate kinase, putative	1.66306		247197_at	AT5G65240	leucine-rich repeat family protein / protein kinase family protein	1.67429		247192_at	AT5G65360	histone H3	1.7565		246265_at	AT1G31860	AT-IE (Arabidopsis thaliana bifunctional HisI-HisE protein)	1.75479		264394_at	AT1G11860	aminomethyltransferase, putative	3.38279
259875_s_at	AT1G76690;AT1G76680	[AT1G76690, OPR2 (12-oxophytodienoate reductase 2); 12-oxophytodienoate reductase];[AT1G76680, OPR1 (12-oxophytodienoate reductase 1); 12-oxophytodienoate reductase]	1.71774		265483_at	AT2G15790	SQN (SQUINT)	1.65677		247005_at	AT5G67520	adenylylsulfate kinase, putative	1.66426		260135_at	AT1G66400	calmodulin-related protein, putative	1.75624		261301_at	AT1G48570	zinc finger (Ran-binding) family protein	1.74398		252366_at	AT3G48420	haloacid dehalogenase-like hydrolase family protein	3.38131
262119_s_at	AT1G02930;AT1G02920	[AT1G02930, ATGSTF6 (EARLY RESPONSIVE TO DEHYDRATION 11); glutathione transferase];[AT1G02920, ATGSTF7 (GLUTATHIONE S-TRANSFERASE 11); glutathione transferase]	1.71472		255341_at	AT4G04500	protein kinase family protein	1.64927		266705_at	AT2G19750	40S ribosomal protein S30 (RPS30A)	1.66122		248726_at	AT5G47960	SMG1 (SMALL MOLECULAR WEIGHT G-PROTEIN 1); GTP binding	1.75594		260331_at	AT1G80270	DNA-binding protein, putative	1.74342		261309_at	AT1G48600	phosphoethanolamine N-methyltransferase 2, putative (NMT2)	3.37697
248271_at	AT5G53420	similar to unknown protein [Arabidopsis thaliana] (TAIR:AT4G27900.2); similar to CCT [Medicago truncatula] (GB:ABE82748.1); contains InterPro domain CCT; (InterPro:IPR010402)	1.71108		247038_at	AT5G67160	transferase family protein	1.64846		264590_at	AT2G17710	similar to Os04g0560700 [Oryza sativa (japonica cultivar-group)] (GB:NP_001053549.1)	1.64878		245064_at	AT2G39725	complex 1 family protein / LVR family protein	1.75485		246094_at	AT5G19300	similar to Os04g0244500 [Oryza sativa (japonica cultivar-group)] (GB:NP_001052303.1); similar to OSJNBa0091C12.1 [Oryza sativa (japonica cultivar-group)] (GB:CAD39923.2); similar to MGC82267 protein [Xenopus laevis] (GB:AAH70663.1); contains InterPro domain Protein of unknown function DUF171; (InterPro:IPR003750)	1.74253		256527_at	AT1G66100	thionin, putative	3.37355
252470_at	AT3G46930	protein kinase family protein	1.70612		259445_at	AT1G02400	ATGA2OX6/DTA1 (GIBBERELLIN 2-OXIDASE 6); gibberellin 2-beta-dioxygenase	1.64771		256595_x_at	AT3G28530;AT1G36770	[AT3G28530, Identical to Probable UDP-glucose 4-epimerase At4g23920 (EC 5.1.3.2) (Galactowaldenase) (UDP-galactose 4-epimerase) [Arabidopsis Thaliana] (GB:Q9T0A7); similar to UGE2 (UDP-D-glucose/UDP-D-galactose 4-epimerase 2), UDP-glucose 4-epimerase/ protein dimerization [Arabidopsis thaliana] (TAIR:AT4G23920.1); contains domain NAD DEPENDENT EPIMERASE/DEHYDRATASE (PTHR10366); contains domain UD…	1.64668		249581_at	AT5G37600	ATGSR1 (Arabidopsis thaliana glutamine synthase clone R1); glutamate-ammonia ligase	1.75411		255685_s_at	AT4G00620;AT4G00600	[AT4G00620, tetrahydrofolate dehydrogenase/cyclohydrolase, putative];[AT4G00600, tetrahydrofolate dehydrogenase/cyclohydrolase, putative]	1.74174		262717_s_at	AT1G16410;AT1G16400	[AT1G16410, CYP79F1 (SUPERSHOOT 1)];[AT1G16400, CYP79F2 (cytochrome P450, family 79, subfamily F, polypeptide 2); oxygen binding]	3.37017
254265_s_at	AT4G23140;AT4G23160	[AT4G23140, CRK6 (CYSTEINE-RICH RLK 6); kinase];[AT4G23160, protein kinase family protein]	1.70497		252133_at	AT3G50900	similar to unknown protein [Arabidopsis thaliana] (TAIR:AT5G66490.1); similar to hypothetical protein [Thellun (GB:ABB45855.1)	1.64728		257824_at	AT3G25290	auxin-responsive family protein	1.64662		255438_at	AT4G03070	AOP1 (2-oxoglutarate?dependent dioxygenase 1.1); oxidoreductase, acting on paired donors, with incorporation or reduction of molecular oxygen, 2-oxoglutarate as one donor, and incorporation of one atom each of oxygen into both donors	1.754		260392_at	AT1G74030	enolase, putative	1.73777		265387_at	AT2G20670	similar to unknown protein [Arabidopsis thaliana] (TAIR:AT4G32480.1); similar to Protein of unknown function DUF506, plant [Medicago truncatula] (GB:ABD32359.1); contains InterPro domain Protein of unknown function DUF506, plant; (InterPro:IPR006502)	3.36453
256093_at	AT1G20823	zinc finger (C3HC4-type RING finger) family protein	1.70495		256789_at	AT3G13672	seven in absentia (SINA) family protein	1.64653		252625_at	AT3G44750	HD2A (HISTONE DEACETYLASE 2A); nucleic acid binding / zinc ion binding	1.64134		249215_at	AT5G42800	DFR (DIHYDROFLAVONOL 4-REDUCTASE); dihydrokaempferol 4-reductase	1.75363		249955_at	AT5G18840	sugar transporter, putative	1.73307		266142_at	AT2G39030	GCN5-related N-acetyltransferase (GNAT) family protein	3.35759
252134_at	AT3G50910	similar to unknown protein [Arabidopsis thaliana] (TAIR:AT5G66480.1); similar to hypothetical protein [Thellun (GB:ABB45854.1); contains domain no description (G3D.3.40.50.300)	1.70401		250956_at	AT5G03210	unknown protein	1.64064		249975_s_at	AT3G06320;AT5G18790	[AT3G06320, ribosomal protein L33 family protein];[AT5G18790, ribosomal protein L33 family protein]	1.63237		245501_at	AT4G15620	integral membrane family protein	1.75292		246282_at	AT4G36580	AAA-type ATPase family protein	1.73035		249694_at	AT5G35790	G6PD1 (GLUCOSE-6-PHOSPHATE DEHYDROGENASE 1); glucose-6-phosphate 1-dehydrogenase	3.35044
246858_at	AT5G25930	leucine-rich repeat family protein / protein kinase family protein	1.6992		266993_at	AT2G39210	nodulin family protein	1.63588		258923_at	AT3G10450	SCPL7; serine carboxypeptidase	1.63218		255028_at	AT4G09890	similar to unknown protein [Arabidopsis thaliana] (TAIR:AT5G11970.1); similar to conserved hypothetical protein [Medicago truncatula] (GB:ABE81195.1)	1.75145		258979_at	AT3G09440	heat shock cognate 70 kDa protein 3 (HSC70-3) (HSP70-3)	1.72818		256469_at	AT1G32540	LOL1 (LSD ONE LIKE 1)	3.34945
263847_at	AT2G36970	UDP-glucoronosyl/UDP-glucosyl transferase family protein	1.69773		251005_at	AT5G02590	chloroplast lumen common family protein	1.63547		257805_at	AT3G18830	ATPLT5 (POLYOL TRANSPORTER 5); D-ribose transporter/ D-xylose transporter/ carbohydrate transporter/ galactose transporter/ glucose transporter/ glycerol transporter/ hydrogen:sugar symporter/ mannitol transporter/ monosaccharide transporter/ myo-inositol	1.6298		253168_at	AT4G35070	similar to SBP1 (S-RIBONUCLEASE BINDING PROTEIN 1), protein binding / zinc ion binding [Arabidopsis thaliana] (TAIR:AT1G45976.1); similar to S-RNase binding protein 1 [Solanum chacoense] (GB:AAS76633.1); similar to Os04g0403200 [Oryza sativa (japonica cultivar-group)] (GB:NP_001052696.1); contains domain RING/U-box (SSF57850); contains domain SURVIVIN RELATED (PTHR10044:SF13); contains domain INH…	1.74999		266583_at	AT2G46220	similar to unknown protein [Arabidopsis thaliana] (TAIR:AT1G16320.1); similar to hypothetical protein Npun02005080 [Nostoc punctiforme PCC 73102] (GB:ZP_00108317.1); similar to Os05g0215600 [Oryza sativa (japonica cultivar-group)] (GB:NP_001054933.1); similar to Os04g0613300 [Oryza sativa (japonica cultivar-group)] (GB:NP_001053853.1); contains domain NTF2-like (SSF54427)	1.72256		264507_at	AT1G09415	NIMIN-3 (NIM1-INTERACTING 3)	3.34799
267623_at	AT2G39650	similar to unknown protein [Arabidopsis thaliana] (TAIR:AT3G07350.1); similar to unknown protein [Oryza sativa (japonica cultivar-group)] (GB:AAP44687.1); similar to expressed protein [Oryza sativa (japonica cultivar-group)] (GB:AAT76408.1); similar to Os01g0973600 [Oryza sativa (japonica cultivar-group)] (GB:NP_001045549.1); contains InterPro domain Protein of unknown function DUF506, plant; (In…	1.6953		267230_at	AT2G44080	ARL (ARGOS-LIKE)	1.63503		246842_at	AT5G26731	similar to unknown protein [Arabidopsis thaliana] (TAIR:AT3G05937.1); similar to At5g26741/At5g26741 [Medicago truncatula] (GB:ABE81791.1)	1.62656		255622_at	AT4G01070	UDP-glucoronosyl/UDP-glucosyl transferase family protein	1.74784		265387_at	AT2G20670	similar to unknown protein [Arabidopsis thaliana] (TAIR:AT4G32480.1); similar to Protein of unknown function DUF506, plant [Medicago truncatula] (GB:ABD32359.1); contains InterPro domain Protein of unknown function DUF506, plant; (InterPro:IPR006502)	1.72175		253849_at	AT4G28080	binding	3.33954
250279_at	AT5G13200	GRAM domain-containing protein / ABA-responsive protein-related	1.69238		258786_at	AT3G11820	SYP121 (syntaxin 121); t-SNARE	1.63136		249427_at	AT5G39850	40S ribosomal protein S9 (RPS9C)	1.62318		258078_at	AT3G25870	similar to unknown protein [Arabidopsis thaliana] (TAIR:AT1G13360.1); similar to Os01g0131300 [Oryza sativa (japonica cultivar-group)] (GB:NP_001041925.1)	1.73849		246575_at	AT1G31660	similar to Os09g0352400 [Oryza sativa (japonica cultivar-group)] (GB:NP_001062958.1); similar to bystin (51.6 kD)-like [Oryza sativa (japonica cultivar-group)] (GB:BAD29025.1); contains InterPro domain Bystin; (InterPro:IPR007955)	1.71807		262092_at	AT1G56150	auxin-responsive family protein	3.33909
255340_at	AT4G04490	protein kinase family protein	1.68715		261114_at	AT1G75390	bZIP transcription factor family protein	1.63035		261926_at	AT1G22530	SEC14 cytosolic factor family protein / phosphoglyceride transfer family protein	1.62213		253104_at	AT4G36010	pathogenesis-related thaumatin family protein	1.72751		248961_at	AT5G45650	subtilase family protein	1.7164		248050_at	AT5G56100	glycine-rich protein / oleosin	3.33558
259150_at	AT3G10320	similar to unknown protein [Arabidopsis thaliana] (TAIR:AT2G41640.1); similar to glycosyltransferase [Medicago truncatula] (GB:CAI30145.1); contains InterPro domain Protein of unknown function DUF563; (InterPro:IPR007657)	1.68696		250680_at	AT5G06570	similar to unknown protein [Arabidopsis thaliana] (TAIR:AT5G16080.1); similar to CXE carboxylesterase [Actinidia deliciosa] (GB:ABB89016.1); contains InterPro domain Esterase/lipase/thioesterase; (InterPro:IPR000379); contains InterPro domain Alpha/beta hydrolase fold-3; (InterPro:IPR013094)	1.62942		250346_at	AT5G11950	Identical to Lysine decarboxylase-like protein At5g11950 [Arabidopsis Thaliana] (GB:Q84MC2;GB:Q570P8;GB:Q9LYH8); similar to unknown protein [Arabidopsis thaliana] (TAIR:AT2G37210.1); similar to Conserved hypothetical protein 730 [Medicago truncatula] (GB:ABE86251.1); contains InterPro domain Conserved hypothetical protein 730; (InterPro:IPR005269)	1.60623		246125_at	AT5G19875	similar to oxidoreductase/ transition metal ion binding [Arabidopsis thaliana] (TAIR:AT2G31940.1); similar to conserved hypothetical protein [Medicago truncatula] (GB:ABE77569.1)	1.72719		256438_s_at	AT2G40205;AT3G08520;AT3G11120;AT3G56020	[AT2G40205, 60S ribosomal protein L41 (RPL41C)];[AT3G08520, 60S ribosomal protein L41 (RPL41D)];[AT3G11120, 60S ribosomal protein L41 (RPL41E)];[AT3G56020, 60S ribosomal protein L41 (RPL41G)]	1.71518		251701_at	AT3G56650	thylakoid lumenal 20 kDa protein	3.3287
266275_at	AT2G29370	tropinone reductase, putative / tropine dehydrogenase, putative	1.68617		258809_at	AT3G04070	ANAC047 (Arabidopsis NAC domain containing protein 47); transcription factor	1.62901		266267_at	AT2G29460	ATGSTU4 (GLUTATHIONE S-TRANSFERASE 22); glutathione transferase	1.60528		256186_at	AT1G51680	4CL1 (4-COUMARATE:COA LIGASE 1); 4-coumarate-CoA ligase	1.72171		254102_at	AT4G25050	ACP4 (ACYL CARRIER PROTEIN 4)	1.7032		249876_at	AT5G23060	similar to unknown protein [Arabidopsis thaliana] (TAIR:AT3G59780.1); similar to Rhodanese-like [Medicago truncatula] (GB:ABE85110.1); contains InterPro domain Rhodanese-like; (InterPro:IPR001763)	3.3276
264186_at	AT1G54570	esterase/lipase/thioesterase family protein	1.68548		267034_at	AT2G38310	similar to unknown protein [Arabidopsis thaliana] (TAIR:AT5G05440.1); similar to hypothetical protein [Nicotiana tabacum] (GB:CAI84653.1); contains InterPro domain Bet v I allergen; (InterPro:IPR000916)	1.62875		254579_at	AT4G19400	similar to Os05g0241400 [Oryza sativa (japonica cultivar-group)] (GB:NP_001055002.1); contains domain Profilin (actin-binding protein) (SSF55770); contains domain no description (G3D.3.30.450.30)	1.60233		258971_at	AT3G01990	ACR6 (ACT Domain Repeat 6)	1.72016		261439_at	AT1G28395	similar to unknown protein [Arabidopsis thaliana] (TAIR:AT2G33847.2); similar to conserved hypothetical protein [Medicago truncatula] (GB:ABE89009.1)	1.70233		261638_at	AT1G49975	similar to expressed protein [Oryza sativa (japonica cultivar-group)] (GB:AAT77883.1); similar to Os03g0731100 [Oryza sativa (japonica cultivar-group)] (GB:NP_001051164.1)	3.32302
266447_at	AT2G43290	MSS3 (MULTICOPY SUPPRESSORS OF SNF4 DEFICIENCY IN YEAST 3); calcium ion binding	1.68255		254387_at	AT4G21850	methionine sulfoxide reductase domain-containing protein / SeIR domain-containing protein	1.62863		265954_at	AT2G37260	TTG2 (TRANSPARENT TESTA GLABRA 2); transcription factor	1.60076		251005_at	AT5G02590	chloroplast lumen common family protein	1.7173		263824_at	AT2G40360	transducin family protein / WD-40 repeat family protein	1.69917		255572_at	AT4G01050	hydroxyproline-rich glycoprotein family protein	3.31311
261114_at	AT1G75390	bZIP transcription factor family protein	1.68247		263829_at	AT2G40435	similar to unknown protein [Arabidopsis thaliana] (TAIR:AT3G56220.1); similar to Os03g0338400 [Oryza sativa (japonica cultivar-group)] (GB:NP_001050055.1); similar to hypothetical protein [Oryza sativa (japonica cultivar-group)] (GB:BAC10078.1); similar to Os05g0337200 [Oryza sativa (japonica cultivar-group)] (GB:NP_001055237.1); contains domain Regulatory domain in the aminoacid metabolism (SSF5…	1.62828		254174_at	AT4G24120	YSL1 (YELLOW STRIPE LIKE 1); oligopeptide transporter	1.59875		259879_at	AT1G76650	calcium-binding EF hand family protein	1.71701		265414_at	AT2G16660	nodulin family protein	1.69729		249008_at	AT5G44680	methyladenine glycosylase family protein	3.31251
246344_at	AT3G56730	similar to unknown protein [Arabidopsis thaliana] (TAIR:AT3G62050.1); similar to Os07g0637200 [Oryza sativa (japonica cultivar-group)] (GB:NP_001060400.1); contains InterPro domain Protein of unknown function DUF537; (InterPro:IPR007491)	1.67172		259502_at	AT1G15670	kelch repeat-containing F-box family protein	1.61828		251652_at	AT3G57380	similar to unknown protein [Arabidopsis thaliana] (TAIR:AT2G41640.1); similar to glycosyltransferase [Medicago truncatula] (GB:CAI30145.1); contains InterPro domain Protein of unknown function DUF563; (InterPro:IPR007657)	1.59425		254190_at	AT4G23885	similar to unknown protein [Arabidopsis thaliana] (TAIR:AT5G24165.1)	1.70988		251800_at	AT3G55510	similar to unknown protein [Arabidopsis thaliana] (TAIR:AT2G18220.1); similar to Nucleolar complex protein 2 homolog (Protein NOC2 homolog) (GB:Q8LNU5); similar to Os12g0163200 [Oryza sativa (japonica cultivar-group)] (GB:NP_001066228.1); contains InterPro domain Protein of unknown function UPF0120; (InterPro:IPR005343)	1.69658		264920_at	AT1G60550	naphthoate synthase, putative / dihydroxynaphthoic acid synthetase, putative / DHNA synthetase, putative	3.30324
256129_at	AT1G18210	calcium-binding protein, putative	1.67164		251207_at	AT3G63050	similar to unknown protein [Arabidopsis thaliana] (TAIR:AT2G48075.1)	1.61009		248970_at	AT5G45380	sodium:solute symporter family protein	1.5934		264061_at	AT2G27970	CKS2 (CDK-SUBUNIT 2); cyclin-dependent protein kinase	1.70608		256065_at	AT1G07070	60S ribosomal protein L35a (RPL35aA)	1.6935		257772_at	AT3G23080	similar to unknown protein [Arabidopsis thaliana] (TAIR:AT4G14500.1); similar to putative membrane related protein CP5 [Oryza sativa (japonica cultivar-group)] (GB:BAC83004.1); contains InterPro domain Lipid-binding START; (InterPro:IPR002913)	3.30005
266017_at	AT2G18690	similar to unknown protein [Arabidopsis thaliana] (TAIR:AT2G18680.1); similar to Os08g0107100 [Oryza sativa (japonica cultivar-group)] (GB:NP_001060795.1); similar to conserved hypothetical protein [Medicago truncatula] (GB:ABE90086.1)	1.66562		245671_at	AT1G28230	PUP1 (PURINE PERMEASE 1); purine transporter	1.60917		262071_at	AT1G59510	CF9	1.58825		266799_at	AT2G22860	ATPSK2 (PHYTOSULFOKINE 2 PRECURSOR); growth factor	1.70523		247921_at	AT5G57660	zinc finger (B-box type) family protein	1.69149		265699_at	AT2G03550	similar to unknown protein [Arabidopsis thaliana] (TAIR:AT3G48690.1); similar to unknown protein [Arabidopsis thaliana] (TAIR:AT3G48700.1); similar to Esterase/lipase/thioesterase [Medicago truncatula] (GB:ABE83378.1); contains InterPro domain Esterase/lipase/thioesterase; (InterPro:IPR000379); contains InterPro domain Alpha/beta hydrolase fold-3; (InterPro:IPR013094)	3.29388
245711_at	AT5G04340	C2H2; nucleic acid binding / transcription factor/ zinc ion binding	1.66429		245194_at	AT1G67820	protein phosphatase 2C, putative / PP2C, putative	1.60825		258920_at	AT3G10520	AHB2 (NON-SYMBIOTIC HAEMOGLOBIN 2)	1.5875		252134_at	AT3G50910	similar to unknown protein [Arabidopsis thaliana] (TAIR:AT5G66480.1); similar to hypothetical protein [Thellun (GB:ABB45854.1); contains domain no description (G3D.3.40.50.300)	1.7006		262113_at	AT1G02820	late embryogenesis abundant 3 family protein / LEA3 family protein	1.68523		245504_at	AT4G15660	glutaredoxin family protein	3.28725
253259_at	AT4G34410	AP2 domain-containing transcription factor, putative	1.66231		259403_at	AT1G17745	PGDH (3-PHOSPHOGLYCERATE DEHYDROGENASE); phosphoglycerate dehydrogenase	1.59703		253485_at	AT4G31800	WRKY18 (WRKY DNA-binding protein 18); transcription factor	1.58649		261607_at	AT1G49660	similar to cell death associated protein-related [Arabidopsis thaliana] (TAIR:AT1G49650.1); similar to Esterase/lipase/thioesterase [Medicago truncatula] (GB:ABE83375.1); contains InterPro domain Esterase/lipase/thioesterase; (InterPro:IPR000379); contains InterPro domain Alpha/beta hydrolase fold-3; (InterPro:IPR013094)	1.69766		267010_at	AT2G39250	SNZ (SCHNARCHZAPFEN); DNA binding / transcription factor	1.68189		259237_at	AT3G11630	2-cys peroxiredoxin, chloroplast (BAS1)	3.28609
245777_at	AT1G73540	ATNUDT21 (Arabidopsis thaliana Nudix hydrolase homolog 21); hydrolase	1.66231		250944_at	AT5G03380	heavy-metal-associated domain-containing protein	1.59663		264213_at	AT1G65390	ATPP2-A5; transmembrane receptor	1.58016		264255_at	AT1G09140	ATSRP30.1 (ARABIDOPSIS THALIANA SERINE/ARGININE PROTEIN 30.1); RNA binding	1.69581		257652_at	AT3G16810	APUM24 (ARABIDOPSIS PUMILIO 24); RNA binding	1.67889		252199_at	AT3G50270	transferase family protein	3.28145
265327_at	AT2G18210	similar to unknown protein [Arabidopsis thaliana] (TAIR:AT4G36500.1); similar to hypothetical protein [Thellun (GB:ABB45855.1)	1.65899		265709_at	AT2G03540	similar to unknown protein [Arabidopsis thaliana] (TAIR:AT4G11710.1); similar to hypothetical protein 23.t00046 [Brassica oleracea] (GB:ABD65629.1); contains domain REVERSE TRANSCRIPTASES (PTHR19446); contains domain gb def: Hypothetical protein At2g15600 (PTHR19446:SF12)	1.59525		258285_at	AT3G16140	PSAH-1 (photosystem I subunit H-1)	-1.58168		257196_at	AT3G23790	AMP-binding protein, putative	1.69389		254012_at	AT4G26230	60S ribosomal protein L31 (RPL31B)	1.67655		253886_at	AT4G27710	CYP709B3 (cytochrome P450, family 709, subfamily B, polypeptide 3); oxygen binding	3.27724
256442_at	AT3G10930	unknown protein	1.65797		247304_at	AT5G63850	AAP4 (amino acid permease 4); amino acid permease	1.59413		259658_at	AT1G55370	similar to unknown protein [Arabidopsis thaliana] (TAIR:AT1G64770.2); similar to Os03g0748300 [Oryza sativa (japonica cultivar-group)] (GB:NP_001051267.1); similar to Os03g0158300 [Oryza sativa (japonica cultivar-group)] (GB:NP_001049021.1); contains InterPro domain Galactose mutarotase-like; (InterPro:IPR011013)	-1.58266		259511_at	AT1G12520	CCS1 (copper chaperone for superoxide dismutase 1); superoxide dismutase copper chaperone	1.68646		258884_at	AT3G10050	OMR1 (L-O-METHYLTHREONINE RESISTANT 1); threonine ammonia-lyase	1.6756		258333_at	AT3G16000	MFP1 (MAR BINDING FILAMENT-LIKE PROTEIN 1)	3.25879
260227_at	AT1G74450	similar to unknown protein [Arabidopsis thaliana] (TAIR:AT1G18740.1); similar to Protein of unknown function DUF793 [Medicago truncatula] (GB:ABE83157.1); contains InterPro domain Protein of unknown function DUF793; (InterPro:IPR008511)	1.65683		254074_at	AT4G25490	CBF1 (C-REPEAT/DRE BINDING FACTOR 1); DNA binding / transcription factor/ transcriptional activator	1.59325		254102_at	AT4G25050	ACP4 (ACYL CARRIER PROTEIN 4)	-1.58742		245106_at	AT2G41650	unknown protein	1.68537		259103_at	AT3G11690	similar to unknown protein [Arabidopsis thaliana] (TAIR:AT5G06380.1); similar to pollen preferential protein [Lilium lon (GB:CAA78966.1); contains domain Thiolase-like (SSF53901)	1.67545		253043_at	AT4G37540	LOB domain protein 39 / lateral organ boundaries domain protein 39 (LBD39)	3.2546
257051_at	AT3G15270	SPL5 (SQUAMOSA PROMOTER BINDING PROTEIN-LIKE 5); DNA binding / transcription factor	1.653		249797_at	AT5G23750	remorin family protein	1.58667		261570_at	AT1G01120	KCS1 (3-KETOACYL-COA SYNTHASE 1); acyltransferase	-1.58773		261109_at	AT1G75450	CKX5 (CYTOKININ OXIDASE 5); cytokinin dehydrogenase	1.68346		256675_at	AT3G52170	DNA binding	1.67497		266363_at	AT2G41250	haloacid dehalogenase-like hydrolase family protein	3.24748
262452_at	AT1G11210	similar to unknown protein [Arabidopsis thaliana] (TAIR:AT1G11220.1); similar to fiber expressed protein [Gossypium hirsutum] (GB:AAY85179.1); similar to cotton fiber expressed protein 1 [Gossypium hirsutum] (GB:AAC33276.1); contains InterPro domain Protein of unknown function DUF761, plant; (InterPro:IPR008480)	1.6518		252863_at	AT4G39800	MI-1-P SYNTHASE (Myo-inositol-1-phosphate synthase); inositol-3-phosphate synthase	1.585		267080_at	AT2G41190	amino acid transporter family protein	-1.58774		254453_at	AT4G21120	AAT1 (CATIONIC AMINO ACID TRANSPORTER 1); cationic amino acid transporter	1.68203		254125_at	AT4G24670	alliinase family protein	1.67296		263236_at	AT1G10470	ARR4 (RESPONSE REGULATOR 4); transcription regulator/ two-component response regulator	3.24464
265737_at	AT2G01180	ATPAP1 (PHOSPHATIDIC ACID PHOSPHATASE 1); phosphatidate phosphatase	1.64679		262930_at	AT1G65690	harpin-induced protein-related / HIN1-related / harpin-responsive protein-related	1.58466		253966_at	AT4G26520	fructose-bisphosphate aldolase, cytoplasmic	-1.58985		262905_at	AT1G59730	ATH7 (thioredoxin H-type 7); thiol-disulfide exchange intermediate	1.67925		262912_at	AT1G59740	proton-dependent oligopeptide transport (POT) family protein	1.67233		251195_at	AT3G62930	glutaredoxin family protein	3.2342
248970_at	AT5G45380	sodium:solute symporter family protein	1.64645		265870_at	AT2G01660	33 kDa secretory protein-related	1.58446		246001_at	AT5G20790	similar to unknown protein [Arabidopsis thaliana] (TAIR:AT3G43110.1); similar to conserved hypothetical protein [Medicago truncatula] (GB:ABE90972.1)	-1.58989		253188_at	AT4G35300	TMT2 (TONOPLAST MONOSACCHARIDE TRANSPORTER2); carbohydrate transporter/ nucleoside transporter/ sugar porter	1.67815		263039_at	AT1G23280	MAK16 protein-related	1.67038		245265_at	AT4G14400	ACD6 (ACCELERATED CELL DEATH 6); protein binding	3.23139
248592_at	AT5G49280	hydroxyproline-rich glycoprotein family protein	1.64549		246214_at	AT4G36990	HSF4 (HEAT SHOCK FACTOR 4); DNA binding / transcription factor	1.5826		257172_at	AT3G23700	S1 RNA-binding domain-containing protein	-1.59025		265276_at	AT2G28400	similar to unknown protein [Arabidopsis thaliana] (TAIR:AT5G60680.1); similar to Protein of unknown function DUF584 [Medicago truncatula] (GB:ABE80969.1); contains InterPro domain Protein of unknown function DUF584; (InterPro:IPR007608)	1.67715		254076_at	AT4G25340	immunophilin-related / FKBP-type peptidyl-prolyl cis-trans isomerase-related	1.66666		255331_at	AT4G04330	similar to unnamed protein product [Ostreococcus tauri] (GB:CAL56420.1); similar to Os08g0425200 [Oryza sativa (japonica cultivar-group)] (GB:NP_001061837.1)	3.22463
247775_at	AT5G58690	phosphoinositide-specific phospholipase C family protein	1.64204		256455_at	AT1G75190	similar to GTP binding / RNA binding [Arabidopsis thaliana] (TAIR:AT4G26630.2); similar to unknown protein [Arabidopsis thaliana] (TAIR:AT2G42190.1); similar to PREDICTED: hypothetical protein [Mus musculus] (GB:XP_001004948.1)	-1.58036		254137_at	AT4G24930	thylakoid lumenal 17.9 kDa protein, chloroplast	-1.59325		246495_at	AT5G16200	50S ribosomal protein-related	1.67686		250278_at	AT5G12860	DIT1 (DICARBOXYLATE TRANSPORTER 1); oxoglutarate:malate antiporter	1.666		259375_at	AT3G16370	GDSL-motif lipase/hydrolase family protein	3.22407
252863_at	AT4G39800	MI-1-P SYNTHASE (Myo-inositol-1-phosphate synthase); inositol-3-phosphate synthase	1.63932		257772_at	AT3G23080	similar to unknown protein [Arabidopsis thaliana] (TAIR:AT4G14500.1); similar to putative membrane related protein CP5 [Oryza sativa (japonica cultivar-group)] (GB:BAC83004.1); contains InterPro domain Lipid-binding START; (InterPro:IPR002913)	-1.58202		252880_at	AT4G39730	lipid-associated family protein	-1.59479		247633_at	AT5G60470	zinc finger (C2H2 type) family protein	1.67474		248461_s_at	AT2G47510;AT5G50950	[AT2G47510, FUM1 (FUMARASE 1); fumarate hydratase];[AT5G50950, fumarate hydratase, putative / fumarase, putative]	1.66517		253302_at	AT4G33660	similar to proline-rich family protein [Arabidopsis thaliana] (TAIR:AT2G41420.1); similar to adhesive/proline-rich protein homolog [Pinus taeda] (GB:AAF75822.1)	3.21559
256789_at	AT3G13672	seven in absentia (SINA) family protein	1.63726		248606_at	AT5G49450	bZIP family transcription factor	-1.58995		253597_at	AT4G30690	translation initiation factor 3 (IF-3) family protein	-1.59752		265339_at	AT2G18230	inorganic pyrophosphatase (soluble) (PPA) / pyrophosphate phospho-hydrolase / PPase	1.67169		245702_at	AT5G04220	C2 domain-containing protein (sytC)	1.66262		266636_at	AT2G35370	GDCH (Glycine decarboxylase complex H)	3.20954
265895_at	AT2G15000	similar to unknown protein [Arabidopsis thaliana] (TAIR:AT4G34265.2)	1.63488		255723_at	AT3G29575	similar to unknown protein [Arabidopsis thaliana] (TAIR:AT1G13740.1); similar to Os07g0602900 [Oryza sativa (japonica cultivar-group)] (GB:NP_001060209.1); similar to expressed protein [Oryza sativa (japonica cultivar-group)] (GB:ABF94628.1); similar to Os03g0419100 [Oryza sativa (japonica cultivar-group)] (GB:NP_001050378.1); contains InterPro domain Protein of unknown function DUF1675; (InterPr…	-1.59176		256455_at	AT1G75190	similar to GTP binding / RNA binding [Arabidopsis thaliana] (TAIR:AT4G26630.2); similar to unknown protein [Arabidopsis thaliana] (TAIR:AT2G42190.1); similar to PREDICTED: hypothetical protein [Mus musculus] (GB:XP_001004948.1)	-1.59828		245341_at	AT4G16447	unknown protein	1.67026		253777_at	AT4G28450	transducin family protein / WD-40 repeat family protein	1.66118		248267_at	AT5G53460	GLT1 (NADH-dependent glutamate synthase 1 gene)	3.20686
266292_at	AT2G29350	SAG13 (Senescence-associated gene 13); oxidoreductase	1.63143		257172_at	AT3G23700	S1 RNA-binding domain-containing protein	-1.59293		257793_at	AT3G26960	similar to unknown protein [Arabidopsis thaliana] (TAIR:AT5G41050.1); similar to Os09g0508200 [Oryza sativa (japonica cultivar-group)] (GB:NP_001063620.1); similar to Os12g0472800 [Oryza sativa (japonica cultivar-group)] (GB:NP_001066754.1)	-1.60032		247041_at	AT5G67180	AP2 domain-containing transcription factor, putative	1.66967		262199_at	AT1G53800	endonuclease	1.66041		259625_at	AT1G42970	GAPB (GLYCERALDEHYDE-3-PHOSPHATE DEHYDROGENASE B SUBUNIT); glyceraldehyde-3-phosphate dehydrogenase	3.20663
267319_at	AT2G34660	ATMRP2 (MULTIDRUG RESISTANCE-ASSOCIATED PROTEIN 2); ATPase, coupled to transmembrane movement of substances	1.62387		248179_at	AT5G54380	protein kinase family protein	-1.59911		251665_at	AT3G57040	ARR9 (RESPONSE REACTOR 4); transcription regulator	-1.60118		260002_at	AT1G67940	ATNAP3 (Arabidopsis thaliana non-intrinsic ABC protein 3)	1.66309		256528_at	AT1G66140	ZFP4 (ZINC FINGER PROTEIN 4); nucleic acid binding / transcription factor/ zinc ion binding	1.65949		245318_at	AT4G16980	arabinogalactan-protein family	3.20574
245671_at	AT1G28230	PUP1 (PURINE PERMEASE 1); purine transporter	1.61824		254137_at	AT4G24930	thylakoid lumenal 17.9 kDa protein, chloroplast	-1.60019		245744_at	AT1G51110	plastid-lipid associated protein PAP / fibrillin family protein	-1.60299		251621_at	AT3G57700	protein kinase, putative	1.66234		256891_at	AT3G19030	similar to unknown protein [Arabidopsis thaliana] (TAIR:AT1G49500.1)	1.65581		265414_at	AT2G16660	nodulin family protein	3.19476
251248_at	AT3G62150	PGP21 (P-GLYCOPROTEIN 21); ATPase, coupled to transmembrane movement of substances	1.61775		246215_at	AT4G37180	myb family transcription factor	-1.60081		247511_at	AT5G62040	brother of FT and TFL1 protein (BFT)	-1.60485		247214_at	AT5G64850	similar to unknown protein [Arabidopsis thaliana] (TAIR:AT5G09960.1); similar to 80C09_15 [Brassica rapa subsp. pekinensis] (GB:AAZ41826.1)	1.65336		251678_at	AT3G56990	EDA7 (embryo sac development arrest 7)	1.6536		264379_at	AT2G25200	similar to unknown protein [Arabidopsis thaliana] (TAIR:AT5G11000.1); similar to Os08g0439600 [Oryza sativa (japonica cultivar-group)] (GB:NP_001061898.1); similar to unknown protein [Oryza sativa (japonica cultivar-group)] (GB:BAD28921.1); contains InterPro domain Protein of unknown function DUF868, plant; (InterPro:IPR008586)	3.18962
265954_at	AT2G37260	TTG2 (TRANSPARENT TESTA GLABRA 2); transcription factor	1.61762		255331_at	AT4G04330	similar to unnamed protein product [Ostreococcus tauri] (GB:CAL56420.1); similar to Os08g0425200 [Oryza sativa (japonica cultivar-group)] (GB:NP_001061837.1)	-1.60105		265611_at	AT2G25510	unknown protein	-1.60684		257271_at	AT3G28007	nodulin MtN3 family protein	1.65105		248357_at	AT5G52380	zinc knuckle (CCHC-type) family protein	1.64684		255786_at	AT1G19670	ATCLH1 (CORONATINE-INDUCED PROTEIN 1)	3.18382
263931_at	AT2G36220	similar to unknown protein [Arabidopsis thaliana] (TAIR:AT3G52710.1); similar to Os11g0153300 [Oryza sativa (japonica cultivar-group)] (GB:NP_001065777.1); similar to calcium/calmodulin protein kinase 1 [Nicotiana tabacum] (GB:AAN71903.1)	1.6171		248975_at	AT5G45040	cytochrome c6 (ATC6)	-1.60205		261507_at	AT1G71720	S1 RNA-binding domain-containing protein	-1.60738		251020_at	AT5G02270	ATNAP9 (Non-intrinsic ABC protein 9)	1.64894		263133_at	AT1G78450	SOUL heme-binding family protein	1.64413		262632_at	AT1G06680	PSBP-1 (OXYGEN-EVOLVING ENHANCER PROTEIN 2); calcium ion binding	3.16904
259705_at	AT1G77450	ANAC032 (Arabidopsis NAC domain containing protein 32); transcription factor	1.61421		256792_at	AT3G22150	pentatricopeptide (PPR) repeat-containing protein	-1.60249		258956_at	AT3G01440	oxygen evolving enhancer 3 (PsbQ) family protein	-1.60902		254429_at	AT4G21105	similar to hypothetical protein MtrDRAFT_AC137510g19v1 [Medicago truncatula] (GB:ABE81487.1)	1.64869		248551_at	AT5G50200	WR3 (WOUND-RESPONSIVE 3); nitrate transporter	1.64409		250563_at	AT5G08050	similar to unknown protein [Arabidopsis thaliana] (TAIR:AT1G74730.1); similar to Os12g0575000 [Oryza sativa (japonica cultivar-group)] (GB:NP_001067105.1); similar to hypothetical protein LOC_Os11g27300 [Oryza sativa (japonica cultivar-group)] (GB:ABA93451.1); contains InterPro domain Protein of unknown function DUF1118; (InterPro:IPR009500)	3.16877
261708_at	AT1G32740	protein binding / zinc ion binding	1.61188		261598_at	AT1G49750	leucine-rich repeat family protein	-1.60283		250110_at	AT5G15350	plastocyanin-like domain-containing protein	-1.60977		259150_at	AT3G10320	similar to unknown protein [Arabidopsis thaliana] (TAIR:AT2G41640.1); similar to glycosyltransferase [Medicago truncatula] (GB:CAI30145.1); contains InterPro domain Protein of unknown function DUF563; (InterPro:IPR007657)	1.64315		251667_at	AT3G57150	NAP57 (ARABIDOPSIS THALIANA HOMOLOGUE OF NAP57)	1.64366		249524_at	AT5G38520	hydrolase, alpha/beta fold family protein	3.16667
255243_at	AT4G05590	similar to unknown protein [Arabidopsis thaliana] (TAIR:AT4G22310.1); similar to Protein of unknown function UPF0041 [Medicago truncatula] (GB:ABD28486.1); contains InterPro domain Protein of unknown function UPF0041; (InterPro:IPR005336)	1.60975		255719_at	AT1G32080	membrane protein, putative	-1.60579		257745_at	AT3G29240	similar to unknown protein [Arabidopsis thaliana] (TAIR:AT1G33780.1); similar to Os10g0330400 [Oryza sativa (japonica cultivar-group)] (GB:NP_001064365.1); similar to Protein of unknown function DUF179 [Medicago truncatula] (GB:ABE94310.1); contains InterPro domain Protein of unknown function DUF179; (InterPro:IPR003774)	-1.61091		266617_at	AT2G29670	binding	1.63787		250529_at	AT5G08610	DEAD box RNA helicase (RH26)	1.64291		258156_at	AT3G18050	similar to unknown protein [Arabidopsis thaliana] (TAIR:AT4G28100.1); similar to hypothetical protein MtrDRAFT_AC139526g8v1 [Medicago truncatula] (GB:ABE80139.1)	3.16264
247304_at	AT5G63850	AAP4 (amino acid permease 4); amino acid permease	1.60432		264042_at	AT2G03760	ST (steroid sulfotransferase); sulfotransferase	-1.61059		245304_at	AT4G15630	integral membrane family protein	-1.61187		262244_at	AT1G48260	CIPK17 (CIPK17); kinase	1.63782		265831_at	AT2G14460	unknown protein	1.64274		259658_at	AT1G55370	similar to unknown protein [Arabidopsis thaliana] (TAIR:AT1G64770.2); similar to Os03g0748300 [Oryza sativa (japonica cultivar-group)] (GB:NP_001051267.1); similar to Os03g0158300 [Oryza sativa (japonica cultivar-group)] (GB:NP_001049021.1); contains InterPro domain Galactose mutarotase-like; (InterPro:IPR011013)	3.15358
264590_at	AT2G17710	similar to Os04g0560700 [Oryza sativa (japonica cultivar-group)] (GB:NP_001053549.1)	1.593		247037_at	AT5G67070	RALFL34 (RALF-LIKE 34)	-1.61131		262728_at	AT1G75820	CLV1 (CLAVATA 1); ATP binding / kinase/ protein serine/threonine kinase	-1.6139		249527_at	AT5G38710	proline oxidase, putative / osmotic stress-responsive proline dehydrogenase, putative	1.63743		259248_at	AT3G07770	ATP binding	1.64057		267389_at	AT2G44460	glycosyl hydrolase family 1 protein	3.15148
265709_at	AT2G03540	similar to unknown protein [Arabidopsis thaliana] (TAIR:AT4G11710.1); similar to hypothetical protein 23.t00046 [Brassica oleracea] (GB:ABD65629.1); contains domain REVERSE TRANSCRIPTASES (PTHR19446); contains domain gb def: Hypothetical protein At2g15600 (PTHR19446:SF12)	1.59158		245745_at	AT1G51110	plastid-lipid associated protein PAP / fibrillin family protein	-1.61337		266746_s_at	AT2G02930;AT4G02520	[AT2G02930, ATGSTF3 (GLUTATHIONE S-TRANSFERASE 16); glutathione transferase];[AT4G02520, ATGSTF2 (Arabidopsis thaliana Glutathione S-transferase (class phi) 2); glutathione transferase]	-1.62047		252863_at	AT4G39800	MI-1-P SYNTHASE (Myo-inositol-1-phosphate synthase); inositol-3-phosphate synthase	1.63545		253487_at	AT4G31700	RPS6 (RIBOSOMAL PROTEIN S6); structural constituent of ribosome	1.63931		258774_at	AT3G10740	ASD1 (ALPHA-L-ARABINOFURANOSIDASE); hydrolase, acting on glycosyl bonds	3.14681
254271_at	AT4G23150	protein kinase family protein	1.59129		250292_at	AT5G13220	similar to unknown protein [Arabidopsis thaliana] (TAIR:AT5G20900.1); similar to P0482D04.10 [Oryza sativa (japonica cultivar-group)] (GB:BAB89663.1); similar to Os04g0395800 [Oryza sativa (japonica cultivar-group)] (GB:NP_001052661.1); similar to Os10g0392400 [Oryza sativa (japonica cultivar-group)] (GB:NP_001064513.1); contains InterPro domain ZIM; (InterPro:IPR010399)	-1.61449		264501_at	AT1G09390	GDSL-motif lipase/hydrolase family protein	-1.6208		266078_at	AT2G40670	ARR16 (response regulator 16); transcription regulator/ two-component response regulator	1.63388		252619_at	AT3G45210	similar to unknown protein [Arabidopsis thaliana] (TAIR:AT5G60680.1); similar to Protein of unknown function DUF584 [Medicago truncatula] (GB:ABE80969.1); contains InterPro domain Protein of unknown function DUF584; (InterPro:IPR007608)	1.63472		248377_at	AT5G51720	similar to zinc finger, CDGSH-type domain 2 [Homo sapiens] (GB:NP_001008389.1); similar to Os07g0467200 [Oryza sativa (japonica cultivar-group)] (GB:NP_001059590.1); similar to hypothetical protein [Homo sapiens] (GB:CAD97935.1); contains InterPro domain Zinc finger, CDGSH-type; (InterPro:IPR006622)	3.14643
249112_at	AT5G43780	APS4	1.591		248285_at	AT5G52960	similar to hypothetical protein asr2994 [Nostoc sp. PCC 7120] (GB:NP_487034.1); similar to Os05g0569200 [Oryza sativa (japonica cultivar-group)] (GB:NP_001056361.1)	-1.61832		259383_at	AT3G16470	JR1 (Jacalin lectin family protein)	-1.62954		251743_at	AT3G55890	yippee family protein	1.63322		264895_at	AT1G23100	10 kDa chaperonin, putative	1.63327		250133_at	AT5G16400	ATF2/TRXF2 (THIOREDOXIN F2); thiol-disulfide exchange intermediate	3.13457
260581_at	AT2G47190	MYB2 (myb domain protein 2); DNA binding / transcription factor	1.58933		255513_at	AT4G02060	PRL (PROLIFERA); ATP binding / DNA binding / DNA-dependent ATPase	-1.62123		257964_at	AT3G19850	phototropic-responsive NPH3 family protein	-1.63168		254274_at	AT4G22770	DNA-binding family protein	1.62644		249932_at	AT5G22390	similar to unknown protein [Arabidopsis thaliana] (TAIR:AT5G19260.1); similar to hypothetical protein [Oryza sativa (japonica cultivar-group)] (GB:BAD28434.1); similar to Os12g0155100 [Oryza sativa (japonica cultivar-group)] (GB:NP_001066192.1)	1.62959		260898_at	AT1G29070	ribosomal protein L34 family protein	3.13058
266993_at	AT2G39210	nodulin family protein	1.58491		259982_at	AT1G76410	ATL8; protein binding / zinc ion binding	-1.62422		260393_at	AT1G73920	lipase family protein	-1.6323		250449_at	AT5G10830	embryo-abundant protein-related	1.62562		252413_at	AT3G47370	40S ribosomal protein S20 (RPS20B)	1.62912		250733_at	AT5G06290	2-cys peroxiredoxin, chloroplast, putative	3.12945
251827_at	AT3G55120	TT5 (TRANSPARENT TESTA 5); chalcone isomerase	1.5832		258322_at	AT3G22740	HMT3 (Homocysteine S-methyltransferase 3); homocysteine S-methyltransferase	-1.62437		254163_s_at	AT4G24340;AT4G24350	[AT4G24340, phosphorylase family protein];[AT4G24350, phosphorylase family protein]	-1.63306		266292_at	AT2G29350	SAG13 (Senescence-associated gene 13); oxidoreductase	1.6255		261921_at	AT1G65900	similar to Putative reverse transcriptase [Oryza sativa (japonica cultivar-group)] (GB:AAO15295.1); contains domain "Helical backbone" metal receptor (SSF53807)	1.62809		256891_at	AT3G19030	similar to unknown protein [Arabidopsis thaliana] (TAIR:AT1G49500.1)	3.1122
248151_at	AT5G54270	LHCB3 (LIGHT-HARVESTING CHLOROPHYLL BINDING PROTEIN 3)	-1.58505		255440_at	AT4G02530	chloroplast thylakoid lumen protein	-1.62508		254835_s_at	AT4G12320;AT4G12310	[AT4G12320, CYP706A6 (cytochrome P450, family 706, subfamily A, polypeptide 6); oxygen binding];[AT4G12310, CYP706A5 (cytochrome P450, family 706, subfamily A, polypeptide 5); oxygen binding]	-1.63343		248823_s_at	AT5G46960;AT5G46950	[AT5G46960, invertase/pectin methylesterase inhibitor family protein];[AT5G46950, invertase/pectin methylesterase inhibitor family protein]	1.62056		261911_at	AT1G80750	60S ribosomal protein L7 (RPL7A)	1.62757		265611_at	AT2G25510	unknown protein	3.11187
264346_at	AT1G12010	1-aminocyclopropane-1-carboxylate oxidase, putative / ACC oxidase, putative	-1.59191		256076_at	AT1G18060	similar to unnamed protein product [Ostreococcus tauri] (GB:CAL52789.1); similar to Os01g0120500 [Oryza sativa (japonica cultivar-group)] (GB:NP_001041868.1)	-1.62926		257679_at	AT3G20470		-1.63439		251952_at	AT3G53650	histone H2B, putative	1.61573		262094_at	AT1G56110	NOP56 (ARABIDOPSIS HOMOLOG OF NUCLEOLAR PROTEIN NOP56)	1.6259		254623_at	AT4G18480	CHLI1 (CHLORINA 42); magnesium chelatase	3.10591
259838_at	AT1G52220	similar to TMP14 (THYLAKOID MEMBRANE PHOSPHOPROTEIN OF 14 KDA) [Arabidopsis thaliana] (TAIR:AT2G46820.2); similar to P0460E08.25 [Oryza sativa (japonica cultivar-group)] (GB:BAB61215.1); similar to Os01g0761000 [Oryza sativa (japonica cultivar-group)] (GB:NP_001044320.1)	-1.59521		247162_at	AT5G65730	xyloglucan:xyloglucosyl transferase, putative / xyloglucan endotransglycosylase, putative / endo-xyloglucan transferase, putative	-1.63188		251427_at	AT3G60130	glycosyl hydrolase family 1 protein / beta-glucosidase, putative (YLS1)	-1.63508		255070_at	AT4G09020	ATISA3/ISA3 (ISOAMYLASE 3); alpha-amylase	1.61521		246011_at	AT5G08330	TCP family transcription factor, putative	1.62158		245264_at	AT4G17245	zinc finger (C3HC4-type RING finger) family protein	3.09811
251219_at	AT3G62390	similar to unknown protein [Arabidopsis thaliana] (TAIR:AT3G12060.1); similar to expressed protein [Oryza sativa (japonica cultivar-group)] (GB:ABF95542.1); contains InterPro domain Protein of unknown function DUF231, plant; (InterPro:IPR004253)	-1.59749		250110_at	AT5G15350	plastocyanin-like domain-containing protein	-1.63451		267057_at	AT2G32500	similar to unknown protein [Arabidopsis thaliana] (TAIR:AT2G31670.1); similar to Os03g0110900 [Oryza sativa (japonica cultivar-group)] (GB:NP_001048719.1); contains InterPro domain Stress responsive alpha-beta barrel; (InterPro:IPR013097)	-1.64138		253670_at	AT4G30010	similar to fiber protein Fb15 [Gossypium barbadense] (GB:AAP34362.1)	1.61245		258316_at	AT3G22660	rRNA processing protein-related	1.62033		245465_at	AT4G16590	ATCSLA01 (Cellulose synthase-like A1); glucosyltransferase/ transferase, transferring glycosyl groups	3.09144
261197_at	AT1G12900	GAPA-2; glyceraldehyde-3-phosphate dehydrogenase	-1.59823		245513_at	AT4G15780	ATVAMP724 (Arabidopsis thaliana vesicle-associated membrane protein 724)	-1.63512		261895_at	AT1G80830	NRAMP1 (NRAMP metal ion transporter 1); manganese ion transporter/ metal ion transporter	-1.64169		265817_at	AT2G18050	HIS1-3 (HISTONE H1-3); DNA binding	1.6117		252011_at	AT3G52720	carbonic anhydrase family protein	1.62033		256516_at	AT1G66150	TMK1 (TRANSMEMBRANE KINASE 1)	3.09052
259707_at	AT1G77490	TAPX; L-ascorbate peroxidase	-1.60084		260704_at	AT1G32470	glycine cleavage system H protein, mitochondrial, putative	-1.63645		258976_at	AT3G01980	short-chain dehydrogenase/reductase (SDR) family protein	-1.64232		262229_at	AT1G68620	similar to unknown protein [Arabidopsis thaliana] (TAIR:AT5G16080.1); similar to CXE carboxylesterase [Actinidia deliciosa] (GB:ABB89015.1); contains InterPro domain Esterase/lipase/thioesterase; (InterPro:IPR000379); contains InterPro domain Alpha/beta hydrolase fold-3; (InterPro:IPR013094)	1.61103		246303_at	AT3G51870	mitochondrial substrate carrier family protein	1.61966		257172_at	AT3G23700	S1 RNA-binding domain-containing protein	3.08219
253629_at	AT4G30450	glycine-rich protein	-1.60544		266746_s_at	AT2G02930;AT4G02520	[AT2G02930, ATGSTF3 (GLUTATHIONE S-TRANSFERASE 16); glutathione transferase];[AT4G02520, ATGSTF2 (Arabidopsis thaliana Glutathione S-transferase (class phi) 2); glutathione transferase]	-1.63909		252114_at	AT3G51450	strictosidine synthase family protein	-1.64639		255577_at	AT4G01410	harpin-induced family protein / HIN1 family protein / harpin-responsive family protein	1.61072		259015_at	AT3G07350	similar to unknown protein [Arabidopsis thaliana] (TAIR:AT3G25240.1); similar to Os01g0915000 [Oryza sativa (japonica cultivar-group)] (GB:NP_001045184.1); similar to uncharacterized plant-specific domain TIGR01615 family protein, expressed [Oryza sativa (japonica cultivar-group)] (GB:ABA93251.2); contains InterPro domain Protein of unknown function DUF506, plant; (InterPro:IPR006502)	1.61909		261118_at	AT1G75460	ATP-dependent protease La (LON) domain-containing protein	3.08086
266899_at	AT2G34620	mitochondrial transcription termination factor-related / mTERF-related	-1.60986		255874_at	AT2G40550	similar to Os01g0166800 [Oryza sativa (japonica cultivar-group)] (GB:NP_001042118.1); similar to P0028E10.3 [Oryza sativa (japonica cultivar-group)] (GB:BAB39900.1); contains domain gb def: Hypothetical protein At2g40550 (PTHR13489:SF2); contains domain FAMILY NOT NAMED (PTHR13489)	-1.6437		262826_at	AT1G13080	CYP71B2 (CYTOCHROME P450 71B2); oxygen binding	-1.64687		248227_at	AT5G53820	similar to unknown protein [Arabidopsis thaliana] (TAIR:AT5G38760.1); similar to pollen coat protein [Brassica oleracea] (GB:CAA63531.1); contains InterPro domain Late embryogenesis abundant protein; (InterPro:IPR004238)	1.608		246597_at	AT5G14760	AO (L-ASPARTATE OXIDASE); L-aspartate oxidase	1.61508		248920_at	AT5G45930	CHLI2; magnesium chelatase	3.07837
256503_at	AT1G75250	myb family transcription factor	-1.61056		259707_at	AT1G77490	TAPX; L-ascorbate peroxidase	-1.64784		262230_at	AT1G68560	ATXYL1/XYL1 (ALPHA-XYLOSIDASE 1); alpha-N-arabinofuranosidase/ hydrolase, hydrolyzing O-glycosyl compounds / xylan 1,4-beta-xylosidase	-1.64755		252324_at	AT3G48570	protein transport protein SEC61 gamma subunit, putative	1.60491		257964_at	AT3G19850	phototropic-responsive NPH3 family protein	1.61448		266072_at	AT2G18700	ATTPS11 (Arabidopsis thaliana trehalose phosphatase/synthase 11); transferase, transferring glycosyl groups	3.06
258091_at	AT3G14560	unknown protein	-1.61141		255255_at	AT4G05070	similar to wound induced protein-like [Vitis vinifera] (GB:AAO12870.1)	-1.64904		245690_at	AT5G04230	PAL3 (PHENYL ALANINE AMMONIA-LYASE 3); phenylalanine ammonia-lyase	-1.64814		262602_at	AT1G15270	similar to unknown protein [Arabidopsis thaliana] (TAIR:AT3G16040.1); similar to conserved hypothetical protein [Medicago truncatula] (GB:ABE77733.1)	1.5953		255230_at	AT4G05390	ATRFNR1 (ROOT FNR 1); oxidoreductase	1.6101		263265_at	AT2G38820	similar to unknown protein [Arabidopsis thaliana] (TAIR:AT3G22970.1); similar to unknown protein [Oryza sativa (japonica cultivar-group)] (GB:AAP44687.1); similar to expressed protein [Oryza sativa (japonica cultivar-group)] (GB:AAT76408.1); similar to Os03g0796600 [Oryza sativa (japonica cultivar-group)] (GB:NP_001051556.1); contains InterPro domain Protein of unknown function DUF506, plant; (In…	3.05674
254832_at	AT4G12490	protease inhibitor/seed storage/lipid transfer protein (LTP) family protein	-1.61325		261788_at	AT1G15980	similar to Os08g0276100 [Oryza sativa (japonica cultivar-group)] (GB:NP_001061432.1); similar to COG0859: ADP-heptose:LPS heptosyltransferase [Nostoc punctiforme PCC 73102] (GB:ZP_00111141.1); contains domain UDP-Glycosyltransferase/glycogen phosphorylase (SSF53756)	-1.64962		250669_at	AT5G06870	PGIP2 (POLYGALACTURONASE INHIBITING PROTEIN 2); protein binding	-1.6494		258815_at	AT3G04000	short-chain dehydrogenase/reductase (SDR) family protein	1.59138		262766_at	AT1G13160	SDA1 family protein	1.60728		246487_at	AT5G16030	similar to unknown protein [Arabidopsis thaliana] (TAIR:AT3G02500.1); similar to hypothetical protein [Cleome spinosa] (GB:ABD96956.1)	3.05349
249037_at	AT5G44130	fasciclin-like arabinogalactan-protein, putative	-1.62055		257294_at	AT3G15570	phototropic-responsive NPH3 family protein	-1.64986		254623_at	AT4G18480	CHLI1 (CHLORINA 42); magnesium chelatase	-1.65095		258923_at	AT3G10450	SCPL7; serine carboxypeptidase	1.58555		258521_at	AT3G06680	60S ribosomal protein L29 (RPL29B)	1.60676		265111_at	AT1G62510	protease inhibitor/seed storage/lipid transfer protein (LTP) family protein	3.05053
263674_at	AT2G04790	similar to conserved hypothetical protein [Medicago truncatula] (GB:ABE79920.1)	-1.62081		263678_at	AT1G04420	aldo/keto reductase family protein	-1.65207		250733_at	AT5G06290	2-cys peroxiredoxin, chloroplast, putative	-1.65361		250446_at	AT5G10770	chloroplast nucleoid DNA-binding protein, putative	1.58457		248614_at	AT5G49560	similar to unknown protein [Arabidopsis thaliana] (TAIR:AT3G50850.1); similar to hypothetical protein [Neurospora crassa OR74A] (GB:XP_965011.1); similar to conserved hypothetical protein [Neurospora crassa] (GB:CAE76456.1); similar to Os07g0569500 [Oryza sativa (japonica cultivar-group)] (GB:NP_001060038.1); contains domain no description (G3D.3.40.50.150); contains domain S-adenosyl-L-methionin…	1.60564		266395_at	AT2G43100	aconitase C-terminal domain-containing protein	3.04948
262830_at	AT1G14700	ATPAP3/PAP3 (purple acid phosphatase 3); acid phosphatase/ protein serine/threonine phosphatase	-1.62145		254665_at	AT4G18340	glycosyl hydrolase family 17 protein	-1.65781		246700_at	AT5G28030	cysteine synthase, putative / O-acetylserine (thiol)-lyase, putative / O-acetylserine sulfhydrylase, putative	-1.65926		257879_at	AT3G17160	similar to unknown protein [Arabidopsis thaliana] (TAIR:AT1G47970.1); similar to hypothetical protein 244.t00012 [Entamoeba histolytica HM-1:IMSS] (GB:XP_650128.1); similar to Os01g0332900 [Oryza sativa (japonica cultivar-group)] (GB:NP_001042934.1)	1.58445		253566_at	AT4G31210	DNA topoisomerase family protein	1.6047		261931_at	AT1G22430	alcohol dehydrogenase, putative	3.04873
267260_at	AT2G23130	AGP17 (ARABINOGALACTAN PROTEIN 17)	-1.623		245393_at	AT4G16260	glycosyl hydrolase family 17 protein	-1.65892		261638_at	AT1G49975	similar to expressed protein [Oryza sativa (japonica cultivar-group)] (GB:AAT77883.1); similar to Os03g0731100 [Oryza sativa (japonica cultivar-group)] (GB:NP_001051164.1)	-1.66483		266778_at	AT2G29090	CYP707A2 (cytochrome P450, family 707, subfamily A, polypeptide 2); oxygen binding	1.58417		265730_at	AT2G32220	60S ribosomal protein L27 (RPL27A)	1.60437		258386_at	AT3G15520	peptidyl-prolyl cis-trans isomerase TLP38, chloroplast / thylakoid lumen PPIase of 38 kDa / cyclophilin / rotamase	3.04586
252984_at	AT4G37990	ELI3-2 (ELICITOR-ACTIVATED GENE 3)	-1.62554		245744_at	AT1G51110	plastid-lipid associated protein PAP / fibrillin family protein	-1.66006		252433_at	AT3G47560	esterase/lipase/thioesterase family protein	-1.66805		255773_at	AT1G18590	sulfotransferase family protein	-1.58258		250758_at	AT5G06000	EIF3G2 (eukaryotic translation initiation factor 3G2); RNA binding / translation initiation factor	1.60247		262705_at	AT1G16260	protein kinase family protein	3.04071
254578_at	AT4G19410	pectinacetylesterase, putative	-1.62609		259660_at	AT1G55260	protease inhibitor/seed storage/lipid transfer protein (LTP) family protein	-1.66167		260481_at	AT1G10960	ATFD1 (FERREDOXIN 1); electron carrier/ iron ion binding	-1.66915		250563_at	AT5G08050	similar to unknown protein [Arabidopsis thaliana] (TAIR:AT1G74730.1); similar to Os12g0575000 [Oryza sativa (japonica cultivar-group)] (GB:NP_001067105.1); similar to hypothetical protein LOC_Os11g27300 [Oryza sativa (japonica cultivar-group)] (GB:ABA93451.1); contains InterPro domain Protein of unknown function DUF1118; (InterPro:IPR009500)	-1.58348		263491_at	AT2G42600	ATPPC2 (PHOSPHOENOLPYRUVATE CARBOXYLASE 2); phosphoenolpyruvate carboxylase	1.59826		260968_at	AT1G12250	thylakoid lumenal protein-related	3.03634
260199_at	AT1G67590	remorin family protein	-1.62726		256655_at	AT3G18890	catalytic/ coenzyme binding	-1.66434		251400_at	AT3G60420	similar to unknown protein [Arabidopsis thaliana] (TAIR:AT3G60450.1); similar to pRIB5 protein [Ribes nigrum] (GB:CAA07566.1); contains InterPro domain Phosphoglycerate mutase; (InterPro:IPR013078); contains InterPro domain PRIB5; (InterPro:IPR012398)	-1.67114		267083_at	AT2G41100	TCH3 (TOUCH 3)	-1.58378		263973_at	AT2G42740	RPL16A (ribosomal protein large subunit 16A); structural constituent of ribosome	1.59555		261954_at	AT1G64510	ribosomal protein S6 family protein	3.03442
255331_at	AT4G04330	similar to unnamed protein product [Ostreococcus tauri] (GB:CAL56420.1); similar to Os08g0425200 [Oryza sativa (japonica cultivar-group)] (GB:NP_001061837.1)	-1.63234		249234_at	AT5G42200	zinc finger (C3HC4-type RING finger) family protein	-1.66971		258851_at	AT3G03190	ATGSTF11 (GLUTATHIONE S-TRANSFERASE F11); glutathione transferase	-1.67557		248821_at	AT5G47070	protein kinase, putative	-1.58459		253042_at	AT4G37550	formamidase, putative / formamide amidohydrolase, putative	1.59387		258285_at	AT3G16140	PSAH-1 (photosystem I subunit H-1)	3.03113
263345_s_at	AT2G05070;AT2G05100	[AT2G05070, LHCB2.2 (Photosystem II light harvesting complex gene 2.2); chlorophyll binding];[AT2G05100, LHCB2.1 (Photosystem II light harvesting complex gene 2.1); chlorophyll binding]	-1.63286		258123_at	AT3G18040	MPK9 (MAP KINASE 9); MAP kinase	-1.67324		253278_at	AT4G34220	leucine-rich repeat transmembrane protein kinase, putative	-1.67665		266956_at	AT2G34510	similar to unknown protein [Arabidopsis thaliana] (TAIR:AT1G29980.1); similar to unknown [Ricinus communis] (GB:CAB02653.1); similar to Os01g0756600 [Oryza sativa (japonica cultivar-group)] (GB:NP_001044289.1); similar to Os01g0531400 [Oryza sativa (japonica cultivar-group)] (GB:NP_001043243.1); contains InterPro domain Galactose-binding like; (InterPro:IPR008979); contains InterPro domain Protei…	-1.58492		253213_at	AT4G34910	DEAD/DEAH box helicase, putative (RH16)	1.59358		260837_at	AT1G43670	fructose-1,6-bisphosphatase, putative / D-fructose-1,6-bisphosphate 1-phosphohydrolase, putative / FBPase, putative	3.02814
257137_at	AT3G28860	ATMDR11/ATPGP19/MDR1/MDR11/PGP19 (P-GLYCOPROTEIN 19); ATPase, coupled to transmembrane movement of substances / auxin efflux transporter	-1.63435		258929_at	AT3G10060	immunophilin, putative / FKBP-type peptidyl-prolyl cis-trans isomerase, putative	-1.67786		258038_at	AT3G21260	GLTP3 (GLYCOLIPID TRANSFER PROTEIN 3)	-1.67794		247853_at	AT5G58140	PHOT2 (NON PHOTOTROPIC HYPOCOTYL 1-LIKE); kinase	-1.59018		247566_at	AT5G61170	40S ribosomal protein S19 (RPS19C)	1.59274		245275_at	AT4G15210	ATBETA-AMY (BETA-AMYLASE); beta-amylase	3.02712
249383_at	AT5G39860	PRE1 (PACLOBUTRAZOL RESISTANCE1); DNA binding / transcription factor	-1.63493		248432_at	AT5G51390	unknown protein	-1.67886		246487_at	AT5G16030	similar to unknown protein [Arabidopsis thaliana] (TAIR:AT3G02500.1); similar to hypothetical protein [Cleome spinosa] (GB:ABD96956.1)	-1.67901		245399_at	AT4G17340	DELTA-TIP2/TIP2;2 (tonoplast intrinsic protein 2;2); water channel	-1.59052		249742_at	AT5G24490	30S ribosomal protein, putative	1.59038		254250_at	AT4G23290	protein kinase family protein	3.01693
264442_at	AT1G27480	lecithin:cholesterol acyltransferase family protein / LACT family protein	-1.63496		246114_at	AT5G20250	DIN10 (DARK INDUCIBLE 10); hydrolase, hydrolyzing O-glycosyl compounds	-1.67918		259237_at	AT3G11630	2-cys peroxiredoxin, chloroplast (BAS1)	-1.67943		250733_at	AT5G06290	2-cys peroxiredoxin, chloroplast, putative	-1.59092		258535_at	AT3G06750	hydroxyproline-rich glycoprotein family protein	1.58829		245745_at	AT1G51110	plastid-lipid associated protein PAP / fibrillin family protein	3.00651
257410_at	AT1G24340	EMB2421 (EMBRYO DEFECTIVE 2421); monooxygenase	-1.6354		245318_at	AT4G16980	arabinogalactan-protein family	-1.68128		263513_at	AT2G12400	similar to unknown protein [Arabidopsis thaliana] (TAIR:AT2G25270.1); similar to H0306F03.12 [Oryza sativa (indica cultivar-group)] (GB:CAH68245.1); similar to Os04g0644000 [Oryza sativa (japonica cultivar-group)] (GB:NP_001054054.1); similar to Os02g0799300 [Oryza sativa (japonica cultivar-group)] (GB:NP_001048408.1)	-1.68024		245982_at	AT5G13170	nodulin MtN3 family protein	-1.59226		265032_at	AT1G61580	ARP2/RPL3B (ARABIDOPSIS RIBOSOMAL PROTEIN 2); structural constituent of ribosome	1.5873		252433_at	AT3G47560	esterase/lipase/thioesterase family protein	3.00098
246996_at	AT5G67420	LOB domain protein 37 / lateral organ boundaries domain protein 37 (LBD37)	-1.6368		259640_at	AT1G52400	BGL1 (BETA-GLUCOSIDASE HOMOLOG 1); hydrolase, hydrolyzing O-glycosyl compounds	-1.68168		265471_at	AT2G37130	peroxidase 21 (PER21) (P21) (PRXR5)	-1.68452		266929_at	AT2G45850	DNA-binding family protein	-1.59231		259172_at	AT3G03630	CS26 (cysteine synthase 26); cysteine synthase	1.5805		251775_s_at	AT2G39800;AT3G55610	[AT2G39800, P5CS1 (DELTA1-PYRROLINE-5-CARBOXYLATE SYNTHASE 1)];[AT3G55610, P5CS2 (DELTA 1-PYRROLINE-5-CARBOXYLATE SYNTHASE 2); catalytic/ glutamate 5-kinase/ glutamate-5-semialdehyde dehydrogenase]	3.00037
257219_at	AT3G14930	HEME1; uroporphyrinogen decarboxylase	-1.63887		247101_at	AT5G66530	aldose 1-epimerase family protein	-1.68424		260855_at	AT1G21920	MORN (Membrane Occupation and Recognition Nexus) repeat-containing protein /phosphatidylinositol-4-phosphate 5-kinase-related	-1.68453		260370_at	AT1G69740	HEMB1; porphobilinogen synthase	-1.59697		252441_at	AT3G46780	PTAC16 (PLASTID TRANSCRIPTIONALLY ACTIVE18)	1.58034		263678_at	AT1G04420	aldo/keto reductase family protein	2.99962
263406_at	AT2G04160	AIR3 (Auxin-Induced in Root cultures 3); subtilase	-1.6393		256098_at	AT1G13700	glucosamine/galactosamine-6-phosphate isomerase family protein	-1.6844		248921_at	AT5G45950	GDSL-motif lipase/hydrolase family protein	-1.68684		251400_at	AT3G60420	similar to unknown protein [Arabidopsis thaliana] (TAIR:AT3G60450.1); similar to pRIB5 protein [Ribes nigrum] (GB:CAA07566.1); contains InterPro domain Phosphoglycerate mutase; (InterPro:IPR013078); contains InterPro domain PRIB5; (InterPro:IPR012398)	-1.59776		266545_at	AT2G35290	similar to Os03g0170100 [Oryza sativa (japonica cultivar-group)] (GB:NP_001049105.1)	-1.58175		248502_at	AT5G50450	zinc finger (MYND type) family protein	2.99098
256096_at	AT1G13650	similar to 18S pre-ribosomal assembly protein gar2-related [Arabidopsis thaliana] (TAIR:AT2G03810.3); similar to hypothetical protein [Trypanosoma cruzi strain CL Brener] (GB:XP_813437.1)	-1.64315		263599_at	AT2G01830	WOL (CYTOKININ RESPONSE 1)	-1.68859		260370_at	AT1G69740	HEMB1; porphobilinogen synthase	-1.68885		262728_at	AT1G75820	CLV1 (CLAVATA 1); ATP binding / kinase/ protein serine/threonine kinase	-1.59867		261056_at	AT1G01360	similar to unknown protein [Arabidopsis thaliana] (TAIR:AT4G01026.1); similar to CAPIP1 [Capsicum annuum] (GB:AAT35532.1); contains domain Bet v1-like (SSF55961); contains domain no description (G3D.3.30.530.20)	-1.58412		254137_at	AT4G24930	thylakoid lumenal 17.9 kDa protein, chloroplast	2.98024
255543_at	AT4G01870	tolB protein-related	-1.64348		256277_at	AT3G12120	FAD2 (FATTY ACID DESATURASE 2); delta12-fatty acid dehydrogenase	-1.69165		249862_at	AT5G22920	zinc finger (C3HC4-type RING finger) family protein	-1.69297		251068_at	AT5G01920	STN8 (state transition 8); kinase	-1.59874		258103_at	AT3G23630	ATIPT7 (Arabidopsis thaliana isopentenyltransferase 7); transferase, transferring alkyl or aryl (other than methyl) groups	-1.58576		251664_at	AT3G56940	AT103 (DICARBOXYLATE DIIRON 1)	2.97837
266551_at	AT2G35260	similar to unknown protein [Arabidopsis thaliana] (TAIR:AT4G17840.1); similar to hypothetical protein 40.t00061 [Brassica oleracea] (GB:ABD65174.1)	-1.64575		253871_at	AT4G27440	PORB (PROTOCHLOROPHYLLIDE OXIDOREDUCTASE B); oxidoreductase/ protochlorophyllide reductase	-1.69398		258156_at	AT3G18050	similar to unknown protein [Arabidopsis thaliana] (TAIR:AT4G28100.1); similar to hypothetical protein MtrDRAFT_AC139526g8v1 [Medicago truncatula] (GB:ABE80139.1)	-1.69812		265136_at	AT1G51270	structural molecule	-1.60005		249677_at	AT5G35970	DNA-binding protein, putative	-1.58848		248606_at	AT5G49450	bZIP family transcription factor	2.9685
266311_at	AT2G27130	protease inhibitor/seed storage/lipid transfer protein (LTP) family protein	-1.64774		258939_at	AT3G10020	similar to Os12g0147200 [Oryza sativa (japonica cultivar-group)] (GB:NP_001066153.1); similar to Os11g0149200 [Oryza sativa (japonica cultivar-group)] (GB:NP_001065754.1)	-1.69741		252366_at	AT3G48420	haloacid dehalogenase-like hydrolase family protein	-1.71613		260167_at	AT1G71970	similar to unknown protein [Arabidopsis thaliana] (TAIR:AT1G22680.1); similar to Os12g0174300 [Oryza sativa (japonica cultivar-group)] (GB:NP_001066287.1)	-1.60006		255575_at	AT4G01430	nodulin MtN21 family protein	-1.59443		266899_at	AT2G34620	mitochondrial transcription termination factor-related / mTERF-related	2.96689
267147_at	AT2G38240	oxidoreductase, 2OG-Fe(II) oxygenase family protein	-1.65206		264507_at	AT1G09415	NIMIN-3 (NIM1-INTERACTING 3)	-1.70094		253203_at	AT4G34710	ADC2 (ARGININE DECARBOXYLASE 2)	-1.71922		267644_s_at	AT2G32880;AT2G32870	[AT2G32880, meprin and TRAF homology domain-containing protein / MATH domain-containing protein];[AT2G32870, meprin and TRAF homology domain-containing protein / MATH domain-containing protein]	-1.60284		253780_at	AT4G28400	protein phosphatase 2C, putative / PP2C, putative	-1.59648		261488_at	AT1G14345	similar to hypothetical protein 9 [Ipomoea batatas] (GB:AAV88073.1); contains domain ALDO/KETO REDUCTASE (PTHR11732); contains domain ALDO/KETO REDUCTASE RELATED/NUCLEIC ACID BINDING (PTHR11732:SF1)	2.96379
266142_at	AT2G39030	GCN5-related N-acetyltransferase (GNAT) family protein	-1.65431		259787_at	AT1G29460	auxin-responsive protein, putative	-1.70316		254193_at	AT4G23870	similar to unknown protein [Arabidopsis thaliana] (TAIR:AT4G11020.1)	-1.7207		246011_at	AT5G08330	TCP family transcription factor, putative	-1.60433		261198_at	AT1G12940	ATNRT2.5 (NITRATE TRANSPORTER2.5); nitrate transporter	-1.59935		264185_at	AT1G54780	thylakoid lumen 18.3 kDa protein	2.96126
263046_at	AT2G05380	GRP3S (GLYCINE-RICH PROTEIN 3 SHORT ISOFORM)	-1.65678		254221_at	AT4G23820	glycoside hydrolase family 28 protein / polygalacturonase (pectinase) family protein	-1.70462		266989_at	AT2G39330	jacalin lectin family protein	-1.72093		263714_at	AT2G20610	SUR1 (SUPERROOT 1); transaminase	-1.60567		247186_at	AT5G65470	similar to unknown protein [Arabidopsis thaliana] (TAIR:AT4G24530.1); similar to putative auxin growth promotor protein [Lycopersicon esculentum] (GB:AAK84479.1); similar to Os09g0412200 [Oryza sativa (japonica cultivar-group)] (GB:NP_001063155.1); contains InterPro domain Protein of unknown function DUF246, plant; (InterPro:IPR004348)	-1.60426		247954_at	AT5G56870	beta-galactosidase, putative / lactase, putative	2.95482
266813_at	AT2G44920	thylakoid lumenal 15 kDa protein, chloroplast	-1.6574		267361_at	AT2G39920	acid phosphatase class B family protein	-1.71148		266168_at	AT2G38870	protease inhibitor, putative	-1.7221		248461_s_at	AT2G47510;AT5G50950	[AT2G47510, FUM1 (FUMARASE 1); fumarate hydratase];[AT5G50950, fumarate hydratase, putative / fumarase, putative]	-1.60627		249583_at	AT5G37770	TCH2 (TOUCH 2); calcium ion binding	-1.60603		264383_at	AT2G25080	ATGPX1 (GLUTATHIONE PEROXIDASE 1); glutathione peroxidase	2.95309
246011_at	AT5G08330	TCP family transcription factor, putative	-1.66079		259193_at	AT3G01480	peptidyl-prolyl cis-trans isomerase, putative / cyclophilin, putative / rotamase, putative	-1.7149		255720_at	AT1G32060	PRK (PHOSPHORIBULOKINASE); ATP binding / phosphoribulokinase/ protein binding	-1.72252		247924_at	AT5G57655	xylose isomerase family protein	-1.60859		256017_at	AT1G19180	similar to unknown protein [Arabidopsis thaliana] (TAIR:AT1G74950.1); similar to PnFL-2 [Ipomoea nil] (GB:AAG49896.1); contains InterPro domain ZIM; (InterPro:IPR010399)	-1.60816		252971_at	AT4G38770	PRP4 (PROLINE-RICH PROTEIN 4)	2.94976
256383_at	AT1G66820	glycine-rich protein	-1.66716		249008_at	AT5G44680	methyladenine glycosylase family protein	-1.71609		257205_at	AT3G16520	UDP-glucoronosyl/UDP-glucosyl transferase family protein	-1.72435		253387_at	AT4G33010	glycine dehydrogenase (decarboxylating), putative / glycine decarboxylase, putative / glycine cleavage system P-protein, putative	-1.61055		249237_at	AT5G42050	similar to unknown protein [Arabidopsis thaliana] (TAIR:AT3G27090.1); similar to N-rich protein [Glycine max] (GB:CAI44933.1); contains domain KELCH-RELATED PROTEINS (PTHR23230); contains domain no description (SM00767); contains domain gb def: Hypothetical protein At5g42050 (PTHR23230:SF16)	-1.61042		263131_at	AT1G78630	EMB1473 (EMBRYO DEFECTIVE 1473); structural constituent of ribosome	2.94303
248100_at	AT5G55180	glycosyl hydrolase family 17 protein	-1.66899		252991_at	AT4G38470	protein kinase family protein	-1.71877		258123_at	AT3G18040	MPK9 (MAP KINASE 9); MAP kinase	-1.73552		260005_at	AT1G67920	similar to unknown protein [Arabidopsis thaliana] (TAIR:AT1G24600.1)	-1.61689		251011_at	AT5G02560	histone H2A, putative	-1.6112		248402_at	AT5G52100	dihydrodipicolinate reductase family protein	2.93285
264415_at	AT1G43160	RAP2.6 (related to AP2 6); DNA binding / transcription factor	-1.66902		260431_at	AT1G68190	zinc finger (B-box type) family protein	-1.73005		249918_at	AT5G19240	Identical to Putative GPI-anchored protein At5g19240 precursor [Arabidopsis Thaliana] (GB:Q84VZ5;GB:Q8H7A4); similar to unknown protein [Arabidopsis thaliana] (TAIR:AT5G19230.1); similar to Os07g0645000 [Oryza sativa (japonica cultivar-group)] (GB:NP_001060451.1); similar to unknown protein [Oryza sativa (japonica cultivar-group)] (GB:BAC07018.1); contains domain PR-1-like (SSF55797)	-1.73982		261663_at	AT1G18330	EPR1 (EARLY-PHYTOCHROME-RESPONSIVE1); DNA binding / transcription factor	-1.61763		258362_at	AT3G14280	similar to hypothetical protein MtrDRAFT_AC157534g12v1 [Medicago truncatula] (GB:ABE86457.1)	-1.6134		264339_at	AT1G70290	ATTPS8 (Arabidopsis thaliana trehalose phosphatase/synthase 8); transferase, transferring glycosyl groups	2.92821
264963_at	AT1G60600	ABC4 (ABERRANT CHLOROPLAST DEVELOPMENT 4); 1,4-dihydroxy-2-naphthoate octaprenyltransferase/ prenyltransferase	-1.67166		260126_at	AT1G36370	SHM7 (serine hydroxymethyltransferase 7); glycine hydroxymethyltransferase	-1.73439		260011_at	AT1G68110	epsin N-terminal homology (ENTH) domain-containing protein / clathrin assembly protein-related	-1.74483		260568_at	AT2G43570	chitinase, putative	-1.618		267393_at	AT2G44500	similar to unknown protein [Arabidopsis thaliana] (TAIR:AT3G07900.1); similar to Plant protein family, putative [Medicago truncatula] (GB:ABE79402.1); similar to H+-transporting two-sector ATPase, delta (OSCP) subunit; Hypothetical plant protein [Medicago truncatula] (GB:ABE83885.1); contains InterPro domain Protein of unknown function DUF246, plant; (InterPro:IPR004348)	-1.61355		252965_at	AT4G38860	auxin-responsive protein, putative	2.92696
261292_at	AT1G36940	unknown protein	-1.67169		251784_at	AT3G55330	photosystem II reaction center PsbP family protein	-1.73611		259625_at	AT1G42970	GAPB (GLYCERALDEHYDE-3-PHOSPHATE DEHYDROGENASE B SUBUNIT); glyceraldehyde-3-phosphate dehydrogenase	-1.74579		254356_at	AT4G22190	similar to conserved hypothetical protein [Medicago truncatula] (GB:ABD32666.1)	-1.61969		260664_at	AT1G19510	myb family transcription factor	-1.61566		253337_at	AT4G33470	HDA14 (histone deacetylase 14); histone deacetylase	2.92203
249065_at	AT5G44260	zinc finger (CCCH-type) family protein	-1.67448		251741_at	AT3G56040	similar to unknown protein [Oryza sativa (japonica cultivar-group)] (GB:AAT47007.1); similar to Os05g0468600 [Oryza sativa (japonica cultivar-group)] (GB:NP_001055800.1); contains domain Nucleotide-diphospho-sugar transferases (SSF53448)	-1.73825		257625_at	AT3G26230	CYP71B24 (cytochrome P450, family 71, subfamily B, polypeptide 24); oxygen binding	-1.74591		253421_at	AT4G32340	binding	-1.62016		254413_at	AT4G21440	ATM4/ATMYB102 (ARABIDOPSIS MYB-LIKE 102); DNA binding / transcription factor	-1.61685		263497_at	AT2G42540	COR15A (COLD-REGULATED 15A)	2.9214
262397_at	AT1G49380	cytochrome c biogenesis protein family	-1.67511		264545_at	AT1G55670	PSAG	-1.75108		266123_at	AT2G45180	protease inhibitor/seed storage/lipid transfer protein (LTP) family protein	-1.75123		245253_at	AT4G15440	HPL1 (HYDROPEROXIDE LYASE 1); heme binding / iron ion binding / monooxygenase	-1.62095		249165_at	AT5G42810	ATIPK1 (Inositol-pentakisphosphate 2-kinase 1); inositol pentakisphosphate 2-kinase	-1.62018		245506_at	AT4G15700	glutaredoxin family protein	2.91803
261407_at	AT1G18810	phytochrome kinase substrate-related	-1.67582		262230_at	AT1G68560	ATXYL1/XYL1 (ALPHA-XYLOSIDASE 1); alpha-N-arabinofuranosidase/ hydrolase, hydrolyzing O-glycosyl compounds / xylan 1,4-beta-xylosidase	-1.75231		267569_at	AT2G30790	PSBP-2 (photosystem II subunit P-2); calcium ion binding	-1.7575		262569_at	AT1G15180	MATE efflux family protein	-1.62208		266257_at	AT2G27820	PD1 (PREPHENATE DEHYDRATASE 1); prephenate dehydratase	-1.62066		263174_at	AT1G54040	ESP (EPITHIOSPECIFIER PROTEIN)	2.91656
249927_at	AT5G19220	ADG2 (ADPG PYROPHOSPHORYLASE 2); glucose-1-phosphate adenylyltransferase	-1.67942		252220_at	AT3G49940	LOB domain protein 38 / lateral organ boundaries domain protein 38 (LBD38)	-1.75642		261118_at	AT1G75460	ATP-dependent protease La (LON) domain-containing protein	-1.75759		254573_at	AT4G19420	pectinacetylesterase family protein	-1.62812		256021_at	AT1G58270	ZW9	-1.62757		266746_s_at	AT2G02930;AT4G02520	[AT2G02930, ATGSTF3 (GLUTATHIONE S-TRANSFERASE 16); glutathione transferase];[AT4G02520, ATGSTF2 (Arabidopsis thaliana Glutathione S-transferase (class phi) 2); glutathione transferase]	2.91145
261309_at	AT1G48600	phosphoethanolamine N-methyltransferase 2, putative (NMT2)	-1.67981		264365_s_at	AT1G03220;AT1G03230	[AT1G03220, extracellular dermal glycoprotein, putative / EDGP, putative];[AT1G03230, extracellular dermal glycoprotein, putative / EDGP, putative]	-1.75857		264315_at	AT1G70370	BURP domain-containing protein / polygalacturonase, putative	-1.75858		262174_at	AT1G74910	ADP-glucose pyrophosphorylase family protein	-1.62982		250446_at	AT5G10770	chloroplast nucleoid DNA-binding protein, putative	-1.63228		265704_at	AT2G03420;AT2G03410	[AT2G03420, similar to expressed protein [Oryza sativa (japonica cultivar-group)] (GB:ABF94594.1)];[AT2G03410, Mo25 family protein]	2.91044
261507_at	AT1G71720	S1 RNA-binding domain-containing protein	-1.67983		253278_at	AT4G34220	leucine-rich repeat transmembrane protein kinase, putative	-1.76911		253849_at	AT4G28080	binding	-1.7593		256933_at	AT3G22600	protease inhibitor/seed storage/lipid transfer protein (LTP) family protein	-1.63057		252136_at	AT3G50770	calmodulin-related protein, putative	-1.63301		256754_at	AT3G25690	CHUP1 (CHLOROPLAST UNUSUAL POSITIONING 1)	2.91021
250441_at	AT5G10540	peptidase M3 family protein / thimet oligopeptidase family protein	-1.68062		246487_at	AT5G16030	similar to unknown protein [Arabidopsis thaliana] (TAIR:AT3G02500.1); similar to hypothetical protein [Cleome spinosa] (GB:ABD96956.1)	-1.7697		263126_at	AT1G78460	SOUL heme-binding family protein	-1.75994		259925_at	AT1G75040	PR5 (PATHOGENESIS-RELATED GENE 5)	-1.63318		253140_at	AT4G35480	RHA3B (RING-H2 finger A3B); protein binding / zinc ion binding	-1.63403		249658_s_at	AT5G36790;AT5G36700	[AT5G36790, phosphoglycolate phosphatase, putative];[AT5G36700, phosphoglycolate phosphatase, putative]	2.90951
247320_at	AT5G64040	PSAN (photosystem I reaction center subunit PSI-N); calmodulin binding	-1.6851		253849_at	AT4G28080	binding	-1.76975		265511_at	AT2G05540	glycine-rich protein	-1.76324		247388_s_at	AT5G63470;AT3G48590	[AT5G63470, CCAAT-box binding transcription factor Hap5a, putative];[AT3G48590, HAP5A (Heme activator protein (yeast) homolog 5A); DNA binding / transcription factor]	-1.63465		262452_at	AT1G11210	similar to unknown protein [Arabidopsis thaliana] (TAIR:AT1G11220.1); similar to fiber expressed protein [Gossypium hirsutum] (GB:AAY85179.1); similar to cotton fiber expressed protein 1 [Gossypium hirsutum] (GB:AAC33276.1); contains InterPro domain Protein of unknown function DUF761, plant; (InterPro:IPR008480)	-1.63584		255852_at	AT1G66970	glycerophosphoryl diester phosphodiesterase family protein	2.89815
254102_at	AT4G25050	ACP4 (ACYL CARRIER PROTEIN 4)	-1.68824		252619_at	AT3G45210	similar to unknown protein [Arabidopsis thaliana] (TAIR:AT5G60680.1); similar to Protein of unknown function DUF584 [Medicago truncatula] (GB:ABE80969.1); contains InterPro domain Protein of unknown function DUF584; (InterPro:IPR007608)	-1.77632		249694_at	AT5G35790	G6PD1 (GLUCOSE-6-PHOSPHATE DEHYDROGENASE 1); glucose-6-phosphate 1-dehydrogenase	-1.77254		263597_at	AT2G01870	unknown protein	-1.63601		258809_at	AT3G04070	ANAC047 (Arabidopsis NAC domain containing protein 47); transcription factor	-1.63998		258939_at	AT3G10020	similar to Os12g0147200 [Oryza sativa (japonica cultivar-group)] (GB:NP_001066153.1); similar to Os11g0149200 [Oryza sativa (japonica cultivar-group)] (GB:NP_001065754.1)	2.89385
253849_at	AT4G28080	binding	-1.68998		262397_at	AT1G49380	cytochrome c biogenesis protein family	-1.77767		264920_at	AT1G60550	naphthoate synthase, putative / dihydroxynaphthoic acid synthetase, putative / DHNA synthetase, putative	-1.77618		254250_at	AT4G23290	protein kinase family protein	-1.63634		257644_at	AT3G25780	AOC3 (ALLENE OXIDE CYCLASE 3)	-1.64712		245281_at	AT4G15560	CLA1 (CLOROPLASTOS ALTERADOS 1)	2.88996
258976_at	AT3G01980	short-chain dehydrogenase/reductase (SDR) family protein	-1.69114		257964_at	AT3G19850	phototropic-responsive NPH3 family protein	-1.78453		253337_at	AT4G33470	HDA14 (histone deacetylase 14); histone deacetylase	-1.78087		259237_at	AT3G11630	2-cys peroxiredoxin, chloroplast (BAS1)	-1.63801		263783_at	AT2G46400	WRKY46 (WRKY DNA-binding protein 46); transcription factor	-1.64935		264201_at	AT1G22630	similar to Os05g0105800 [Oryza sativa (japonica cultivar-group)] (GB:NP_001054413.1); contains domain Cysteine-rich domain of the chaperone protein DnaJ. (SSF57938)	2.88022
249876_at	AT5G23060	similar to unknown protein [Arabidopsis thaliana] (TAIR:AT3G59780.1); similar to Rhodanese-like [Medicago truncatula] (GB:ABE85110.1); contains InterPro domain Rhodanese-like; (InterPro:IPR001763)	-1.69525		247100_at	AT5G66520	pentatricopeptide (PPR) repeat-containing protein	-1.78734		246154_at	AT5G19940	plastid-lipid associated protein PAP-related / fibrillin-related	-1.78824		247726_at	AT5G59430	ATTRP1 (TELOMERE REPEAT BINDING PROTEIN 1); DNA binding	-1.64577		252131_at	AT3G50930	AAA-type ATPase family protein	-1.65302		267057_at	AT2G32500	similar to unknown protein [Arabidopsis thaliana] (TAIR:AT2G31670.1); similar to Os03g0110900 [Oryza sativa (japonica cultivar-group)] (GB:NP_001048719.1); contains InterPro domain Stress responsive alpha-beta barrel; (InterPro:IPR013097)	2.87361
257066_at	AT3G18280	protease inhibitor/seed storage/lipid transfer protein (LTP) family protein	-1.69789		258708_at	AT3G09580	amine oxidase family protein	-1.78816		265699_at	AT2G03550	similar to unknown protein [Arabidopsis thaliana] (TAIR:AT3G48690.1); similar to unknown protein [Arabidopsis thaliana] (TAIR:AT3G48700.1); similar to Esterase/lipase/thioesterase [Medicago truncatula] (GB:ABE83378.1); contains InterPro domain Esterase/lipase/thioesterase; (InterPro:IPR000379); contains InterPro domain Alpha/beta hydrolase fold-3; (InterPro:IPR013094)	-1.79224		252950_at	AT4G38690	1-phosphatidylinositol phosphodiesterase-related	-1.64577		248193_at	AT5G54080	HGO (HOMOGENTISATE 1,2-DIOXYGENASE); homogentisate 1,2-dioxygenase	-1.65569		263495_at	AT2G42530	cold-responsive protein / cold-regulated protein (cor15b)	2.87123
255046_at	AT4G09650	ATP synthase delta chain, chloroplast, putative / H(+)-transporting two-sector ATPase, delta (OSCP) subunit, putative	-1.70106		257190_at	AT3G13120	30S ribosomal protein S10, chloroplast, putative	-1.79058		256100_at	AT1G13750	calcineurin-like phosphoesterase family protein	-1.79597		250738_at	AT5G05730	ASA1 (ANTHRANILATE SYNTHASE ALPHA SUBUNIT 1); anthranilate synthase	-1.65084		254346_at	AT4G21980	APG8A (autophagy 8A)	-1.66261		263915_at	AT2G36430	similar to unknown protein [Arabidopsis thaliana] (TAIR:AT5G22540.1); similar to hypothetical protein [Oryza sativa (japonica cultivar-group)] (GB:BAD45208.1); similar to Os04g0505400 [Oryza sativa (japonica cultivar-group)] (GB:NP_001053253.1); contains InterPro domain Protein of unknown function DUF247, plant; (InterPro:IPR004158)	2.87046
260393_at	AT1G73920	lipase family protein	-1.70786		246919_at	AT5G25460	similar to unknown protein [Arabidopsis thaliana] (TAIR:AT5G11420.1); similar to unknown [Ricinus communis] (GB:CAB02653.1); contains InterPro domain Galactose-binding like; (InterPro:IPR008979); contains InterPro domain Protein of unknown function DUF642; (InterPro:IPR006946)	-1.79154		257313_at	AT3G26520	TIP2 (TONOPLAST INTRINSIC PROTEIN 2); water channel	-1.79772		262397_at	AT1G49380	cytochrome c biogenesis protein family	-1.65368		247304_at	AT5G63850	AAP4 (amino acid permease 4); amino acid permease	-1.66963		263597_at	AT2G01870	unknown protein	2.86762
252972_at	AT4G38840	auxin-responsive protein, putative	-1.70963		245357_at	AT4G17560	ribosomal protein L19 family protein	-1.79278		246996_at	AT5G67420	LOB domain protein 37 / lateral organ boundaries domain protein 37 (LBD37)	-1.80242		263482_at	AT2G03980	GDSL-motif lipase/hydrolase family protein	-1.65596		246289_at	AT3G56880	VQ motif-containing protein	-1.67031		261913_at	AT1G65860	flavin-containing monooxygenase family protein / FMO family protein	2.86478
249524_at	AT5G38520	hydrolase, alpha/beta fold family protein	-1.71496		266123_at	AT2G45180	protease inhibitor/seed storage/lipid transfer protein (LTP) family protein	-1.79362		260881_at	AT1G21550	calcium-binding protein, putative	-1.8027		253024_at	AT4G38080	hydroxyproline-rich glycoprotein family protein	-1.66018		250259_at	AT5G13800	hydrolase, alpha/beta fold family protein	-1.67573		254102_at	AT4G25050	ACP4 (ACYL CARRIER PROTEIN 4)	2.85951
266313_at	AT2G26980	CIPK3 (CBL-INTERACTING PROTEIN KINASE 3); kinase/ protein kinase	-1.71576		251356_at	AT3G61060	ATPP2-A13	-1.79552		252501_at	AT3G46880	similar to unknown protein [Arabidopsis thaliana] (TAIR:AT5G59080.1)	-1.80335		257615_at	AT3G26510	octicosapeptide/Phox/Bem1p (PB1) domain-containing protein	-1.66068		262357_at	AT1G73040	jacalin lectin family protein	-1.67652		260388_at	AT1G74070	peptidyl-prolyl cis-trans isomerase cyclophilin-type family protein	2.85239
260380_at	AT1G73870	zinc finger (B-box type) family protein	-1.71579		266385_at	AT2G14610	PR1 (PATHOGENESIS-RELATED GENE 1)	-1.80926		260968_at	AT1G12250	thylakoid lumenal protein-related	-1.80533		263131_at	AT1G78630	EMB1473 (EMBRYO DEFECTIVE 1473); structural constituent of ribosome	-1.66107		246791_at	AT5G27280	zinc finger (DNL type) family protein	-1.67784		247131_at	AT5G66190	ATLFNR1 (LEAF FNR 1); NADPH dehydrogenase/ oxidoreductase	2.84276
267361_at	AT2G39920	acid phosphatase class B family protein	-1.71664		263497_at	AT2G42540	COR15A (COLD-REGULATED 15A)	-1.81002		261684_at	AT1G47400	similar to unknown protein [Arabidopsis thaliana] (TAIR:AT1G47395.1)	-1.80891		255753_at	AT1G18570	MYB51 (myb domain protein 51); DNA binding / transcription factor	-1.66236		248793_at	AT5G47240	ATNUDT8 (Arabidopsis thaliana Nudix hydrolase homolog 8); hydrolase	-1.68881		249493_at	AT5G39080	transferase family protein	2.84121
254098_at	AT4G25100	FSD1 (FE SUPEROXIDE DISMUTASE 1); iron superoxide dismutase	-1.7224		262231_at	AT1G68740	EXS family protein / ERD1/XPR1/SYG1 family protein	-1.81143		263805_at	AT2G40400	similar to unknown protein [Arabidopsis thaliana] (TAIR:AT3G56140.1); similar to Trimeric LpxA-like [Medicago truncatula] (GB:ABE84885.1); similar to unknown protein [Oryza sativa (japonica cultivar-group)] (GB:AAU44243.1); similar to Os01g0826900 [Oryza sativa (japonica cultivar-group)] (GB:NP_001044677.1); contains InterPro domain Protein of unknown function DUF399; (InterPro:IPR007314)	-1.81215		253099_s_at	AT4G37530;AT4G37520	[AT4G37530, peroxidase, putative];[AT4G37520, peroxidase 50 (PER50) (P50) (PRXR2)]	-1.66393		252117_at	AT3G51430	YLS2 (yellow-leaf-specific gene 2); strictosidine synthase	-1.68995		258151_at	AT3G18080	glycosyl hydrolase family 1 protein	2.83968
264240_at	AT1G54820	protein kinase family protein	-1.7282		251519_at	AT3G59400	GUN4 (Genomes uncoupled 4)	-1.81144		249442_at	AT5G39590	similar to hypothetical protein [Prunus persica] (GB:AAO14626.1); contains InterPro domain TLDc; (InterPro:IPR006571)	-1.8126		246523_at	AT5G15850	COL1 (CONSTANS-LIKE 1); transcription factor/ zinc ion binding	-1.66569		246922_at	AT5G25110	CIPK25 (CBL-INTERACTING PROTEIN KINASE 25); kinase	-1.69077		264774_at	AT1G22890	similar to unknown protein [Arabidopsis thaliana] (TAIR:AT5G44568.1); contains domain FAMILY NOT NAMED (PTHR12953); contains domain SUBFAMILY NOT NAMED (PTHR12953:SF10)	2.83566
261895_at	AT1G80830	NRAMP1 (NRAMP metal ion transporter 1); manganese ion transporter/ metal ion transporter	-1.72919		264279_s_at	AT1G78820;AT1G78830	[AT1G78820, curculin-like (mannose-binding) lectin family protein / PAN domain-containing protein];[AT1G78830, curculin-like (mannose-binding) lectin family protein]	-1.81728		261248_at	AT1G20030	pathogenesis-related thaumatin family protein	-1.81323		253259_at	AT4G34410	AP2 domain-containing transcription factor, putative	-1.66575		249910_at	AT5G22630	prephenate dehydratase family protein	-1.69298		256060_at	AT1G07050	CONSTANS-like protein-related	2.83085
266745_at	AT2G02950	PKS1 (PHYTOCHROME KINASE SUBSTRATE 1)	-1.73057		260393_at	AT1G73920	lipase family protein	-1.81909		256458_at	AT1G75220	integral membrane protein, putative	-1.81517		253973_at	AT4G26555	immunophilin / FKBP-type peptidyl-prolyl cis-trans isomerase family protein	-1.66676		264866_at	AT1G24140	matrixin family protein	-1.69757		257964_at	AT3G19850	phototropic-responsive NPH3 family protein	2.82895
258156_at	AT3G18050	similar to unknown protein [Arabidopsis thaliana] (TAIR:AT4G28100.1); similar to hypothetical protein MtrDRAFT_AC139526g8v1 [Medicago truncatula] (GB:ABE80139.1)	-1.73459		258151_at	AT3G18080	glycosyl hydrolase family 1 protein	-1.8197		262225_at	AT1G53840	ATPME1 (Arabidopsis thaliana pectin methylesterase 1); pectinesterase	-1.81523		263867_at	AT2G36830	GAMMA-TIP (Tonoplast intrinsic protein (TIP) gamma); water channel	-1.6677		248467_at	AT5G50800	nodulin MtN3 family protein	-1.70064		263761_at	AT2G21330	fructose-bisphosphate aldolase, putative	2.82877
258437_at	AT3G16560	protein phosphatase 2C-related / PP2C-related	-1.73602		254250_at	AT4G23290	protein kinase family protein	-1.8232		251664_at	AT3G56940	AT103 (DICARBOXYLATE DIIRON 1)	-1.82076		262304_at	AT1G70890	major latex protein-related / MLP-related	-1.66841		266695_at	AT2G19810	zinc finger (CCCH-type) family protein	-1.70151		267569_at	AT2G30790	PSBP-2 (photosystem II subunit P-2); calcium ion binding	2.82866
251395_at	AT2G45470	FLA8 (Arabinogalactan protein 8)	-1.74022		256891_at	AT3G19030	similar to unknown protein [Arabidopsis thaliana] (TAIR:AT1G49500.1)	-1.82425		260266_at	AT1G68520	zinc finger (B-box type) family protein	-1.82134		259977_at	AT1G76590	zinc-binding family protein	-1.66854		257315_at	AT3G30775	ERD5 (EARLY RESPONSIVE TO DEHYDRATION 5, PROLINE OXIDASE); proline dehydrogenase	-1.70802		253042_at	AT4G37550	formamidase, putative / formamide amidohydrolase, putative	2.82764
263867_at	AT2G36830	GAMMA-TIP (Tonoplast intrinsic protein (TIP) gamma); water channel	-1.74082		249442_at	AT5G39590	similar to hypothetical protein [Prunus persica] (GB:AAO14626.1); contains InterPro domain TLDc; (InterPro:IPR006571)	-1.82664		249008_at	AT5G44680	methyladenine glycosylase family protein	-1.82409		254102_at	AT4G25050	ACP4 (ACYL CARRIER PROTEIN 4)	-1.67162		249215_at	AT5G42800	DFR (DIHYDROFLAVONOL 4-REDUCTASE); dihydrokaempferol 4-reductase	-1.70913		258956_at	AT3G01440	oxygen evolving enhancer 3 (PsbQ) family protein	2.82455
253871_at	AT4G27440	PORB (PROTOCHLOROPHYLLIDE OXIDOREDUCTASE B); oxidoreductase/ protochlorophyllide reductase	-1.74908		252853_at	AT4G39710	immunophilin, putative / FKBP-type peptidyl-prolyl cis-trans isomerase, putative	-1.83001		261078_at	AT1G07320	RPL4 (ribosomal protein L4); structural constituent of ribosome	-1.82858		246036_at	AT5G08370	ATAGAL2 (ARABIDOPSIS THALIANA ALPHA-GALACTOSIDASE 2); alpha-galactosidase	-1.67272		255294_at	AT4G04750	carbohydrate transporter/ sugar porter	-1.72342		262456_at	AT1G11260	STP1 (SUGAR TRANSPORTER 1); carbohydrate transporter/ sugar porter	2.81661
252618_at	AT3G45140	LOX2 (LIPOXYGENASE 2)	-1.75082		264383_at	AT2G25080	ATGPX1 (GLUTATHIONE PEROXIDASE 1); glutathione peroxidase	-1.83453		247596_at	AT5G60840	unknown protein	-1.83097		245362_at	AT4G17460	HAT1 (homeobox-leucine zipper protein 1); DNA binding / transcription factor	-1.67281		247863_at	AT5G57900	SKIP1 (SKP1 INTERACTING PARTNER 1)	-1.72424		256337_at	AT1G72070;AT1G72060	[AT1G72070, DNAJ heat shock N-terminal domain-containing protein];[AT1G72060, serine-type endopeptidase inhibitor]	2.81581
250327_at	AT5G12050	similar to unknown protein [Arabidopsis thaliana] (TAIR:AT1G54200.1); similar to Os03g0175800 [Oryza sativa (japonica cultivar-group)] (GB:NP_001049135.1); similar to ATP-dependent DNA helicase, putative [Plasmodium falciparum 3D7] (GB:NP_702167.1)	-1.75104		264954_at	AT1G77060	mutase family protein	-1.83835		265444_s_at	AT2G37180;AT2G37170	[AT2G37180, RD28 (plasma membrane intrinsic protein 2;3); water channel];[AT2G37170, PIP2B (plasma membrane intrinsic protein 2;2); water channel]	-1.83634		256503_at	AT1G75250	myb family transcription factor	-1.67504		252592_at	AT3G45640	ATMPK3 (MITOGEN-ACTIVATED PROTEIN KINASE 3); MAP kinase/ kinase/ protein kinase	-1.72444		258369_at	AT3G14310	ATPME3 (Arabidopsis thaliana pectin methylesterase 3)	2.81407
245326_at	AT4G14100	transferase, transferring glycosyl groups	-1.75475		259784_at	AT1G29450	auxin-responsive protein, putative	-1.83929		246215_at	AT4G37180	myb family transcription factor	-1.83709		264611_at	AT1G04680	pectate lyase family protein	-1.67591		260317_at	AT1G63800	UBC5 (ubiquitin-conjugating enzyme 37); ubiquitin-protein ligase	-1.72595		264014_at	AT2G21210	auxin-responsive protein, putative	2.80834
247478_at	AT5G62360	invertase/pectin methylesterase inhibitor family protein	-1.7555		266745_at	AT2G02950	PKS1 (PHYTOCHROME KINASE SUBSTRATE 1)	-1.84107		262632_at	AT1G06680	PSBP-1 (OXYGEN-EVOLVING ENHANCER PROTEIN 2); calcium ion binding	-1.83801		263657_at	AT1G04440	CKL13 (CASEIN KINASE LIKE 13); casein kinase I/ kinase	-1.68054		254922_at	AT4G11370	RHA1A (RING-H2 finger A1A); protein binding / zinc ion binding	-1.73199		261422_at	AT1G18730	similar to Os02g0744000 [Oryza sativa (japonica cultivar-group)] (GB:NP_001048099.1)	2.80612
264507_at	AT1G09415	NIMIN-3 (NIM1-INTERACTING 3)	-1.75725		262884_at	AT1G64720	CP5	-1.84531		259375_at	AT3G16370	GDSL-motif lipase/hydrolase family protein	-1.83864		255377_at	AT4G03500	ankyrin repeat family protein	-1.68114		256627_at	AT3G19970	similar to unknown protein [Arabidopsis thaliana] (TAIR:AT2G18245.1); similar to Os06g0730300 [Oryza sativa (japonica cultivar-group)] (GB:NP_001058655.1); similar to integral membrane protein-like [Oryza sativa (japonica cultivar-group)] (GB:BAD62122.1); contains InterPro domain Protein of unknown function DUF829, eukaryotic; (InterPro:IPR008547)	-1.73701		262304_at	AT1G70890	major latex protein-related / MLP-related	2.79929
248921_at	AT5G45950	GDSL-motif lipase/hydrolase family protein	-1.76002		250860_at	AT5G04770	ATCAT6/CAT6 (CATIONIC AMINO ACID TRANSPORTER 6); amino acid transporter/ cationic amino acid transporter	-1.84921		250006_at	AT5G18660	DVR (PALE-GREEN AND CHLOROPHYLL B REDUCED 2); 3,8-divinyl protochlorophyllide a 8-vinyl reductase	-1.83915		262446_at	AT1G49310	unknown protein	-1.68158		261059_at	AT1G01250	AP2 domain-containing transcription factor, putative	-1.738		254578_at	AT4G19410	pectinacetylesterase, putative	2.799
261927_at	AT1G22500	zinc finger (C3HC4-type RING finger) family protein	-1.7614		267612_at	AT2G26690	nitrate transporter (NTP2)	-1.85043		259996_at	AT1G67910	similar to unknown protein [Arabidopsis thaliana] (TAIR:AT1G24577.1); similar to hypothetical protein [Plantago major] (GB:CAH59418.1)	-1.84084		258956_at	AT3G01440	oxygen evolving enhancer 3 (PsbQ) family protein	-1.68383		251109_at	AT5G01600	ATFER1 (ferretin 1); ferric iron binding	-1.74002		265536_at	AT2G15880	leucine-rich repeat family protein / extensin family protein	2.79222
255719_at	AT1G32080	membrane protein, putative	-1.76325		253401_at	AT4G32870	similar to unknown protein [Arabidopsis thaliana] (TAIR:AT2G25770.2); similar to conserved hypothetical protein [Medicago truncatula] (GB:ABE78384.1); contains domain Bet v1-like (SSF55961); contains domain no description (G3D.3.30.530.20)	-1.85554		249726_at	AT5G35480	unknown protein	-1.84512		264958_at	AT1G76960	unknown protein	-1.68448		261420_at	AT1G07720	beta-ketoacyl-CoA synthase family protein	-1.74569		245637_at	AT1G25230	purple acid phosphatase family protein	2.79076
261931_at	AT1G22430	alcohol dehydrogenase, putative	-1.76775		267355_at	AT2G39900	LIM domain-containing protein	-1.86912		264394_at	AT1G11860	aminomethyltransferase, putative	-1.85022		267153_at	AT2G30860	ATGSTF9 (Arabidopsis thaliana Glutathione S-transferase (class phi) 9); glutathione transferase	-1.68448		252863_at	AT4G39800	MI-1-P SYNTHASE (Myo-inositol-1-phosphate synthase); inositol-3-phosphate synthase	-1.74706		259207_at	AT3G09050	similar to Os01g0853000 [Oryza sativa (japonica cultivar-group)] (GB:NP_001044830.1)	2.78654
248676_at	AT5G48850	male sterility MS5 family protein	-1.77808		266813_at	AT2G44920	thylakoid lumenal 15 kDa protein, chloroplast	-1.87211		264442_at	AT1G27480	lecithin:cholesterol acyltransferase family protein / LACT family protein	-1.85442		257807_at	AT3G26650	GAPA (GLYCERALDEHYDE 3-PHOSPHATE DEHYDROGENASE A SUBUNIT); glyceraldehyde-3-phosphate dehydrogenase	-1.68761		245748_at	AT1G51140	basic helix-loop-helix (bHLH) family protein	-1.75063		249472_at	AT5G39210	CRR7 (CHLORORESPIRATORY REDUCTION 7)	2.78213
250109_at	AT5G15230	GASA4 (GAST1 PROTEIN HOMOLOG 4)	-1.78054		264741_at	AT1G62290	aspartyl protease family protein	-1.87394		266790_at	AT2G28950	ATEXPA6 (ARABIDOPSIS THALIANA EXPANSIN A6)	-1.85758		259896_at	AT1G71500	Rieske (2Fe-2S) domain-containing protein	-1.68778		250408_at	AT5G10930	CIPK5 (CBL-INTERACTING PROTEIN KINASE 5); kinase	-1.75147		258901_at	AT3G05640	protein phosphatase 2C, putative / PP2C, putative	2.77876
262705_at	AT1G16260	protein kinase family protein	-1.782		245117_at	AT2G41560	ACA4 (AUTO-INHIBITED CA(2+)-ATPASE, ISOFORM 4); calcium-transporting ATPase/ calmodulin binding	-1.87726		251814_at	AT3G54890	LHCA1; chlorophyll binding	-1.86194		256098_at	AT1G13700	glucosamine/galactosamine-6-phosphate isomerase family protein	-1.68785		257771_at	AT3G23000	CIPK7 (CBL-INTERACTING PROTEIN KINASE 7); kinase	-1.75245		251762_at	AT3G55800	SBPASE (sedoheptulose-bisphosphatase); phosphoric ester hydrolase	2.77623
258333_at	AT3G16000	MFP1 (MAR BINDING FILAMENT-LIKE PROTEIN 1)	-1.78422		262288_at	AT1G70760	inorganic carbon transport protein-related	-1.88294		261979_at	AT1G37130	NIA2 (NITRATE REDUCTASE 2)	-1.86253		249932_at	AT5G22390	similar to unknown protein [Arabidopsis thaliana] (TAIR:AT5G19260.1); similar to hypothetical protein [Oryza sativa (japonica cultivar-group)] (GB:BAD28434.1); similar to Os12g0155100 [Oryza sativa (japonica cultivar-group)] (GB:NP_001066192.1)	-1.6891		262744_at	AT1G28680	transferase family protein	-1.75275		251885_at	AT3G54050	fructose-1,6-bisphosphatase, putative / D-fructose-1,6-bisphosphate 1-phosphohydrolase, putative / FBPase, putative	2.77228
262230_at	AT1G68560	ATXYL1/XYL1 (ALPHA-XYLOSIDASE 1); alpha-N-arabinofuranosidase/ hydrolase, hydrolyzing O-glycosyl compounds / xylan 1,4-beta-xylosidase	-1.79037		248566_s_at	AT5G49740;AT5G49730	[AT5G49740, ATFRO7/FRO7 (FERRIC REDUCTION OXIDASE 7); ferric-chelate reductase/ oxidoreductase];[AT5G49730, ATFRO6/FRO6 (FERRIC REDUCTION OXIDASE 6); ferric-chelate reductase/ oxidoreductase]	-1.88298		264379_at	AT2G25200	similar to unknown protein [Arabidopsis thaliana] (TAIR:AT5G11000.1); similar to Os08g0439600 [Oryza sativa (japonica cultivar-group)] (GB:NP_001061898.1); similar to unknown protein [Oryza sativa (japonica cultivar-group)] (GB:BAD28921.1); contains InterPro domain Protein of unknown function DUF868, plant; (InterPro:IPR008586)	-1.86672		249727_at	AT5G35490	unknown protein	-1.68994		254508_at	AT4G20170	similar to unknown protein [Arabidopsis thaliana] (TAIR:AT5G44670.1); similar to Os06g0328800 [Oryza sativa (japonica cultivar-group)] (GB:NP_001057533.1); similar to Os02g0712500 [Oryza sativa (japonica cultivar-group)] (GB:NP_001047907.1); similar to unknown protein [Oryza sativa (japonica cultivar-group)] (GB:BAD72474.1); contains InterPro domain Protein of unknown function DUF23; (InterPro:IP…	-1.7592		247101_at	AT5G66530	aldose 1-epimerase family protein	2.75663
261570_at	AT1G01120	KCS1 (3-KETOACYL-COA SYNTHASE 1); acyltransferase	-1.79185		250441_at	AT5G10540	peptidase M3 family protein / thimet oligopeptidase family protein	-1.8849		255457_at	AT4G02770	PSAD-1 (photosystem I subunit D-1)	-1.87388		255567_at	AT4G01150	similar to threonine endopeptidase [Arabidopsis thaliana] (TAIR:AT4G38100.1); similar to unknown (GB:AAB00107.1)	-1.69017		246495_at	AT5G16200	50S ribosomal protein-related	-1.76664		267238_at	AT2G44130;AT2G44140	[AT2G44130, kelch repeat-containing F-box family protein];[AT2G44140, autophagy 4a (APG4a)]	2.75102
252220_at	AT3G49940	LOB domain protein 38 / lateral organ boundaries domain protein 38 (LBD38)	-1.79372		254150_at	AT4G24350	phosphorylase family protein	-1.88915		256503_at	AT1G75250	myb family transcription factor	-1.87453		258123_at	AT3G18040	MPK9 (MAP KINASE 9); MAP kinase	-1.69108		262211_at	AT1G74930	AP2 domain-containing transcription factor, putative	-1.76851		255764_at	AT1G16720	oxidoreductase/ transcriptional repressor	2.74595
256458_at	AT1G75220	integral membrane protein, putative	-1.79848		252136_at	AT3G50770	calmodulin-related protein, putative	-1.89184		248962_at	AT5G45680	FK506-binding protein 1 (FKBP13)	-1.87479		250435_at	AT5G10380	zinc finger (C3HC4-type RING finger) family protein	-1.6913		259012_at	AT3G07360	armadillo/beta-catenin repeat family protein / U-box domain-containing protein	-1.76962		249775_at	AT5G24160	squalene monooxygenase 1,2 / squalene epoxidase 1,2 (SQP1,2)	2.74371
256655_at	AT3G18890	catalytic/ coenzyme binding	-1.8042		247816_at	AT5G58260	Encodes subunit NDH-N of NAD(P)H:plastoquinone dehydrogenase complex (Ndh complex) present in the thylakoid membrane of chloroplasts. This subunit is thought to be required for Ndh complex assembly.	-1.89286		257772_at	AT3G23080	similar to unknown protein [Arabidopsis thaliana] (TAIR:AT4G14500.1); similar to putative membrane related protein CP5 [Oryza sativa (japonica cultivar-group)] (GB:BAC83004.1); contains InterPro domain Lipid-binding START; (InterPro:IPR002913)	-1.87487		245329_at	AT4G14365	zinc finger (C3HC4-type RING finger) family protein / ankyrin repeat family protein	-1.69188		248794_at	AT5G47220	ATERF-2/ATERF2/ERF2 (ETHYLENE RESPONSE FACTOR 2); DNA binding / transcription factor/ transcriptional activator	-1.77061		245242_at	AT1G44446	CH1 (CHLORINA 1); chlorophyll a oxygenase	2.73991
249008_at	AT5G44680	methyladenine glycosylase family protein	-1.80422		257679_at	AT3G20470		-1.89479		254150_at	AT4G24350	phosphorylase family protein	-1.87744		247282_at	AT5G64240	latex-abundant family protein (AMC3) / caspase family protein	-1.692		249527_at	AT5G38710	proline oxidase, putative / osmotic stress-responsive proline dehydrogenase, putative	-1.78392		262283_at	AT1G68590	plastid-specific 30S ribosomal protein 3, putative / PSRP-3, putative	2.73471
265511_at	AT2G05540	glycine-rich protein	-1.80679		259842_at	AT1G73600	phosphoethanolamine N-methyltransferase 3, putative (NMT3)	-1.89606		251784_at	AT3G55330	photosystem II reaction center PsbP family protein	-1.8776		264930_at	AT1G60800	NIK3 (NSP-INTERACTING KINASE 3); kinase	-1.69214		256050_at	AT1G07000	ATEXO70B2 (exocyst subunit EXO70 family protein B2); protein binding	-1.78402		251665_at	AT3G57040	ARR9 (RESPONSE REACTOR 4); transcription regulator	2.72921
258123_at	AT3G18040	MPK9 (MAP KINASE 9); MAP kinase	-1.80797		252943_at	AT4G39330	mannitol dehydrogenase, putative	-1.89938		257460_at	AT1G75580	auxin-responsive protein, putative	-1.87826		253049_at	AT4G37300	MEE59 (maternal effect embryo arrest 59)	-1.69325		250301_at	AT5G11970	similar to unknown protein [Arabidopsis thaliana] (TAIR:AT2G19460.1); similar to hypothetical protein MtrDRAFT_AC152551g19v1 [Medicago truncatula] (GB:ABE86249.1)	-1.78763		254328_at	AT4G22570	APT3 (ADENINE PHOSPHORIBOSYL TRANSFERASE 3); adenine phosphoribosyltransferase	2.71586
249996_at	AT5G18600	glutaredoxin family protein	-1.80833		263805_at	AT2G40400	similar to unknown protein [Arabidopsis thaliana] (TAIR:AT3G56140.1); similar to Trimeric LpxA-like [Medicago truncatula] (GB:ABE84885.1); similar to unknown protein [Oryza sativa (japonica cultivar-group)] (GB:AAU44243.1); similar to Os01g0826900 [Oryza sativa (japonica cultivar-group)] (GB:NP_001044677.1); contains InterPro domain Protein of unknown function DUF399; (InterPro:IPR007314)	-1.90259		252430_at	AT3G47470	LHCA4 (Photosystem I light harvesting complex gene 4); chlorophyll binding	-1.87952		265471_at	AT2G37130	peroxidase 21 (PER21) (P21) (PRXR5)	-1.69844		264787_at	AT2G17840	ERD7 (EARLY-RESPONSIVE TO DEHYDRATION 7)	-1.78923		251243_at	AT3G61870	similar to conserved hypothetical protein [Medicago truncatula] (GB:ABE93513.1)	2.71082
250563_at	AT5G08050	similar to unknown protein [Arabidopsis thaliana] (TAIR:AT1G74730.1); similar to Os12g0575000 [Oryza sativa (japonica cultivar-group)] (GB:NP_001067105.1); similar to hypothetical protein LOC_Os11g27300 [Oryza sativa (japonica cultivar-group)] (GB:ABA93451.1); contains InterPro domain Protein of unknown function DUF1118; (InterPro:IPR009500)	-1.80976		248888_at	AT5G46240	KAT1 (K+ ATPase 1); cyclic nucleotide binding / inward rectifier potassium channel	-1.91139		264052_at	AT2G22330	CYP79B3 (cytochrome P450, family 79, subfamily B, polypeptide 3); oxygen binding	-1.88098		265247_at	AT2G43030	ribosomal protein L3 family protein	-1.70035		266368_at	AT2G41380	embryo-abundant protein-related	-1.78989		247511_at	AT5G62040	brother of FT and TFL1 protein (BFT)	2.71005
257809_at	AT3G27060	TSO2 (TSO2); ribonucleoside-diphosphate reductase	-1.81778		266215_at	AT2G06850	EXGT-A1 (ENDO-XYLOGLUCAN TRANSFERASE); hydrolase, acting on glycosyl bonds	-1.91624		245768_at	AT1G33590	disease resistance protein-related / LRR protein-related	-1.88101		265615_at	AT2G25450	2-oxoglutarate-dependent dioxygenase, putative	-1.70126		251272_at	AT3G61890	ATHB-12 (ARABIDOPSIS THALIANA HOMEOBOX PROTEIN 1); transcription factor	-1.79077		257625_at	AT3G26230	CYP71B24 (cytochrome P450, family 71, subfamily B, polypeptide 24); oxygen binding	2.70769
256417_s_at	AT3G11170;AT5G05580	[AT3G11170, FAD7 (FATTY ACID DESATURASE 7); omega-3 fatty acid desaturase];[AT5G05580, FAD8 (FATTY ACID DESATURASE 8); omega-3 fatty acid desaturase]	-1.82074		258507_at	AT3G06500	beta-fructofuranosidase, putative / invertase, putative / saccharase, putative / beta-fructosidase, putative	-1.91644		255572_at	AT4G01050	hydroxyproline-rich glycoprotein family protein	-1.88205		260362_at	AT1G70530	protein kinase family protein	-1.70509		250956_at	AT5G03210	unknown protein	-1.79409		266326_at	AT2G46650	B5 #1 (cytochrome b5 family protein #1); heme binding / transition metal ion binding	2.70563
259640_at	AT1G52400	BGL1 (BETA-GLUCOSIDASE HOMOLOG 1); hydrolase, hydrolyzing O-glycosyl compounds	-1.82241		250669_at	AT5G06870	PGIP2 (POLYGALACTURONASE INHIBITING PROTEIN 2); protein binding	-1.91789		254790_at	AT4G12800	PSAL (photosystem I subunit L)	-1.88936		254869_at	AT4G11890	protein kinase family protein	-1.71807		262930_at	AT1G65690	harpin-induced protein-related / HIN1-related / harpin-responsive protein-related	-1.79411		259896_at	AT1G71500	Rieske (2Fe-2S) domain-containing protein	2.70002
261769_at	AT1G76100	plastocyanin	-1.82688		246550_at	AT5G14920	gibberellin-regulated family protein	-1.91794		245906_at	AT5G11070	similar to unknown protein [Arabidopsis thaliana] (TAIR:AT5G35090.1)	-1.8907		245745_at	AT1G51110	plastid-lipid associated protein PAP / fibrillin family protein	-1.71845		262381_at	AT1G72900	disease resistance protein (TIR-NBS class), putative	-1.79528		265917_at	AT2G15080	disease resistance family protein	2.69849
246302_at	AT3G51860	CAX3 (cation exchanger 3); cation:cation antiporter	-1.83118		259207_at	AT3G09050	similar to Os01g0853000 [Oryza sativa (japonica cultivar-group)] (GB:NP_001044830.1)	-1.93138		248402_at	AT5G52100	dihydrodipicolinate reductase family protein	-1.89458		260106_at	AT1G35420	dienelactone hydrolase family protein	-1.72354		252368_at	AT3G48520	CYP94B3 (cytochrome P450, family 94, subfamily B, polypeptide 3); oxygen binding	-1.80127		262569_at	AT1G15180	MATE efflux family protein	2.69785
253547_at	AT4G30950	FAD6 (FATTY ACID DESATURASE 6); omega-6 fatty acid desaturase	-1.83397		247348_at	AT5G63810	BGAL10 (beta-galactosidase 10); beta-galactosidase	-1.93906		259327_at	AT3G16460	jacalin lectin family protein	-1.89553		249524_at	AT5G38520	hydrolase, alpha/beta fold family protein	-1.72364		247005_at	AT5G67520	adenylylsulfate kinase, putative	-1.80324		250498_at	AT5G09660	PMDH2 (PEROXISOMAL NAD-MALATE DEHYDROGENASE 2); malate dehydrogenase	2.69613
263953_at	AT2G36050	ATOFP15/OFP15 (Arabidopsis thaliana ovate family protein 15)	-1.83783		258901_at	AT3G05640	protein phosphatase 2C, putative / PP2C, putative	-1.94017		259892_at	AT1G72610	GLP1 (GERMIN-LIKE PROTEIN 1); manganese ion binding / metal ion binding / nutrient reservoir	-1.89608		267172_at	AT2G37660	catalytic/ coenzyme binding	-1.72801		251804_at	AT3G55430	glycosyl hydrolase family 17 protein / beta-1,3-glucanase, putative	-1.80533		254835_s_at	AT4G12320;AT4G12310	[AT4G12320, CYP706A6 (cytochrome P450, family 706, subfamily A, polypeptide 6); oxygen binding];[AT4G12310, CYP706A5 (cytochrome P450, family 706, subfamily A, polypeptide 5); oxygen binding]	2.69507
254024_at	AT4G25780	pathogenesis-related protein, putative	-1.84313		252618_at	AT3G45140	LOX2 (LIPOXYGENASE 2)	-1.94173		246275_at	AT4G36540	BEE2 (BR ENHANCED EXPRESSION 2); DNA binding / transcription factor	-1.89739		249726_at	AT5G35480	unknown protein	-1.72828		261431_at	AT1G18710	AtMYB47 (myb domain protein 47); DNA binding / transcription factor	-1.80587		245744_at	AT1G51110	plastid-lipid associated protein PAP / fibrillin family protein	2.69237
258076_at	AT3G25920	RPL15 (ribosomal protein L15)	-1.84558		264501_at	AT1G09390	GDSL-motif lipase/hydrolase family protein	-1.95088		261826_at	AT1G11580	pectin methylesterase, putative	-1.90147		245076_at	AT2G23170	GH3.3; indole-3-acetic acid amido synthetase	-1.72845		264524_at	AT1G10070	ATBCAT-2; branched-chain-amino-acid transaminase/ catalytic	-1.80797		253009_at	AT4G37930	SHM1 (SERINE HYDROXYMETHYLTRANSFERASE 1); glycine hydroxymethyltransferase	2.69071
261285_at	AT1G35720	ANNAT1 (ANNEXIN ARABIDOPSIS 1); calcium ion binding / calcium-dependent phospholipid binding	-1.85889		245637_at	AT1G25230	purple acid phosphatase family protein	-1.95141		265111_at	AT1G62510	protease inhibitor/seed storage/lipid transfer protein (LTP) family protein	-1.90188		252114_at	AT3G51450	strictosidine synthase family protein	-1.72883		256902_s_at	AT3G23910;AT3G24255	[AT3G23910, similar to unknown protein [Arabidopsis thaliana] (TAIR:AT3G24255.1); similar to putative HAPp48,5 protein, putative [Medicago truncatula] (GB:ABE89968.1)];[AT3G24255, similar to unknown protein [Arabidopsis thaliana] (TAIR:AT3G23910.1); similar to putative AP endonuclease/reverse transcriptase [Brassica napus] (GB:AAM82604.1); contains domain NON-LTR RETROELEMENT REVERSE TRANSCRIPTAS…	-1.80809		266329_at	AT2G01590	unknown protein	2.68517
261078_at	AT1G07320	RPL4 (ribosomal protein L4); structural constituent of ribosome	-1.86791		256469_at	AT1G32540	LOL1 (LSD ONE LIKE 1)	-1.9642		258250_at	AT3G15850	FAD5 (FATTY ACID DESATURASE 5); oxidoreductase	-1.90493		255899_at	AT1G17970	zinc finger (C3HC4-type RING finger) family protein	-1.72955		245628_at	AT1G56650	PAP1 (PRODUCTION OF ANTHOCYANIN PIGMENT 1); DNA binding / transcription factor	-1.80822		250832_at	AT5G04950	nicotianamine synthase, putative	2.68246
249493_at	AT5G39080	transferase family protein	-1.87248		246996_at	AT5G67420	LOB domain protein 37 / lateral organ boundaries domain protein 37 (LBD37)	-1.96529		258225_at	AT3G15630	similar to unknown protein [Arabidopsis thaliana] (TAIR:AT1G52720.1); similar to conserved hypothetical protein [Medicago truncatula] (GB:ABE92597.1)	-1.90635		267535_at	AT2G41940	ZFP8 (ZINC FINGER PROTEIN 8); nucleic acid binding / transcription factor/ zinc ion binding	-1.73028		251733_at	AT3G56240	CCH (COPPER CHAPERONE)	-1.81022		258811_at	AT3G03990	esterase/lipase/thioesterase family protein	2.6699
259787_at	AT1G29460	auxin-responsive protein, putative	-1.87564		249037_at	AT5G44130	fasciclin-like arabinogalactan-protein, putative	-1.96856		250133_at	AT5G16400	ATF2/TRXF2 (THIOREDOXIN F2); thiol-disulfide exchange intermediate	-1.911		256872_at	AT3G26490	phototropic-responsive NPH3 family protein	-1.73032		248592_at	AT5G49280	hydroxyproline-rich glycoprotein family protein	-1.81295		255440_at	AT4G02530	chloroplast thylakoid lumen protein	2.66364
248622_at	AT5G49360	BXL1 (BETA-XYLOSIDASE 1); hydrolase, hydrolyzing O-glycosyl compounds	-1.8757		245353_at	AT4G16000	similar to unknown protein [Arabidopsis thaliana] (TAIR:AT4G15990.1)	-1.96893		258929_at	AT3G10060	immunophilin, putative / FKBP-type peptidyl-prolyl cis-trans isomerase, putative	-1.91286		254835_s_at	AT4G12320;AT4G12310	[AT4G12320, CYP706A6 (cytochrome P450, family 706, subfamily A, polypeptide 6); oxygen binding];[AT4G12310, CYP706A5 (cytochrome P450, family 706, subfamily A, polypeptide 5); oxygen binding]	-1.73283		247177_at	AT5G65300	similar to Avr9/Cf-9 rapidly elicited protein 75 [Nicotiana tabacum] (GB:AAG43558.1)	-1.81401		261507_at	AT1G71720	S1 RNA-binding domain-containing protein	2.66172
266421_at	AT2G38540	LP1 (nonspecific lipid transfer protein 1)	-1.87656		261901_at	AT1G80920	J8; heat shock protein binding / unfolded protein binding	-1.96929		259173_at	AT3G03640	GLUC (Beta-glucosidase homolog); hydrolase, hydrolyzing O-glycosyl compounds	-1.93156		261339_at	AT1G35710	leucine-rich repeat transmembrane protein kinase, putative	-1.7334		260915_at	AT1G02660	lipase class 3 family protein	-1.82001		265481_at	AT2G15960	unknown protein	2.65762
251784_at	AT3G55330	photosystem II reaction center PsbP family protein	-1.87797		259839_at	AT1G52190	proton-dependent oligopeptide transport (POT) family protein	-1.97961		261927_at	AT1G22500	zinc finger (C3HC4-type RING finger) family protein	-1.93212		252366_at	AT3G48420	haloacid dehalogenase-like hydrolase family protein	-1.73522		263433_at	AT2G22240	inositol-3-phosphate synthase isozyme 2 / myo-inositol-1-phosphate synthase 2 / MI-1-P synthase 2 / IPS 2	-1.82028		262029_at	AT1G35680	50S ribosomal protein L21, chloroplast / CL21 (RPL21)	2.63493
256914_at	AT3G23880	F-box family protein	-1.88343		248461_s_at	AT2G47510;AT5G50950	[AT2G47510, FUM1 (FUMARASE 1); fumarate hydratase];[AT5G50950, fumarate hydratase, putative / fumarase, putative]	-1.98191		266300_at	AT2G01420	PIN4 (PIN-FORMED 4); auxin:hydrogen symporter/ transporter	-1.93253		262128_at	AT1G52690	late embryogenesis abundant protein, putative / LEA protein, putative	-1.73539		266578_at	AT2G23910	cinnamoyl-CoA reductase-related	-1.8203		247348_at	AT5G63810	BGAL10 (beta-galactosidase 10); beta-galactosidase	2.63025
264741_at	AT1G62290	aspartyl protease family protein	-1.88618		252387_at	AT3G47800	aldose 1-epimerase family protein	-1.98699		261598_at	AT1G49750	leucine-rich repeat family protein	-1.9336		252433_at	AT3G47560	esterase/lipase/thioesterase family protein	-1.73847		265723_at	AT2G32140	transmembrane receptor	-1.82162		256215_at	AT1G50900	similar to unnamed protein product [Ostreococcus tauri] (GB:CAL57548.1); similar to Os07g0520800 [Oryza sativa (japonica cultivar-group)] (GB:NP_001059804.1); contains InterPro domain Ankyrin; (InterPro:IPR002110)	2.62895
255764_at	AT1G16720	oxidoreductase/ transcriptional repressor	-1.89284		266421_at	AT2G38540	LP1 (nonspecific lipid transfer protein 1)	-1.98898		250435_at	AT5G10380	zinc finger (C3HC4-type RING finger) family protein	-1.93702		246340_s_at	AT3G44860;AT3G44870	[AT3G44860, S-adenosyl-L-methionine:carboxyl methyltransferase family protein];[AT3G44870, S-adenosyl-L-methionine:carboxyl methyltransferase family protein]	-1.73944		254066_at	AT4G25480	DREB1A (DEHYDRATION RESPONSE ELEMENT B1A); DNA binding / transcription factor/ transcriptional activator	-1.82241		251183_at	AT3G62630	similar to calmodulin-binding protein [Arabidopsis thaliana] (TAIR:AT2G15760.1); similar to conserved hypothetical protein [Medicago truncatula] (GB:ABE84267.1); contains InterPro domain Protein of unknown function DUF1645; (InterPro:IPR012442)	2.62566
259193_at	AT3G01480	peptidyl-prolyl cis-trans isomerase, putative / cyclophilin, putative / rotamase, putative	-1.89841		258437_at	AT3G16560	protein phosphatase 2C-related / PP2C-related	-1.98922		258939_at	AT3G10020	similar to Os12g0147200 [Oryza sativa (japonica cultivar-group)] (GB:NP_001066153.1); similar to Os11g0149200 [Oryza sativa (japonica cultivar-group)] (GB:NP_001065754.1)	-1.94066		249658_s_at	AT5G36790;AT5G36700	[AT5G36790, phosphoglycolate phosphatase, putative];[AT5G36700, phosphoglycolate phosphatase, putative]	-1.73997		247723_at	AT5G59220	protein phosphatase 2C, putative / PP2C, putative	-1.82817		263674_at	AT2G04790	similar to conserved hypothetical protein [Medicago truncatula] (GB:ABE79920.1)	2.62491
259784_at	AT1G29450	auxin-responsive protein, putative	-1.89936		263046_at	AT2G05380	GRP3S (GLYCINE-RICH PROTEIN 3 SHORT ISOFORM)	-1.9897		259839_at	AT1G52190	proton-dependent oligopeptide transport (POT) family protein	-1.94436		245041_at	AT2G26530	AR781	-1.74092		251472_at	AT3G59580	RWP-RK domain-containing protein	-1.83223		255623_at	AT4G01310	ribosomal protein L5 family protein	2.62377
262970_at	AT1G75690	chaperone protein dnaJ-related	-1.90302		265511_at	AT2G05540	glycine-rich protein	-1.99364		247600_at	AT5G60890	ATR1 (ALTERED TRYPTOPHAN REGULATION); DNA binding / kinase/ transcription factor	-1.94685		261901_at	AT1G80920	J8; heat shock protein binding / unfolded protein binding	-1.7414		264661_at	AT1G09950	transcription factor-related	-1.83786		250649_at	AT5G06690	(THIOREDOXIN-LIKE 5); thiol-disulfide exchange intermediate	2.6237
260676_at	AT1G19450	integral membrane protein, putative / sugar transporter family protein	-1.90521		261410_at	AT1G07610	MT1C (metallothionein 1C)	-1.99714		252421_at	AT3G47540	chitinase, putative	-1.94695		260967_at	AT1G12230	transaldolase, putative	-1.74344		248389_at	AT5G51990	CBF4/DREB1D (C- REPEAT-BINDING FACTOR 4); DNA binding / transcription factor/ transcriptional activator	-1.83825		256603_at	AT3G28270	similar to AT14A [Arabidopsis thaliana] (TAIR:AT3G28290.1); similar to AT14A [Arabidopsis thaliana] (TAIR:AT3G28300.1); similar to Protein of unknown function DUF677 [Medicago truncatula] (GB:ABE78510.1); contains InterPro domain Protein of unknown function DUF677; (InterPro:IPR007749)	2.62312
253161_at	AT4G35770	SEN1 (DARK INDUCIBLE 1)	-1.90652		251039_at	AT5G02020	similar to unknown protein [Arabidopsis thaliana] (TAIR:AT5G59080.1)	-2.00266		255852_at	AT1G66970	glycerophosphoryl diester phosphodiesterase family protein	-1.94836		255764_at	AT1G16720	oxidoreductase/ transcriptional repressor	-1.74431		247800_at	AT5G58570	unknown protein	-1.83827		259925_at	AT1G75040	PR5 (PATHOGENESIS-RELATED GENE 5)	2.62288
249442_at	AT5G39590	similar to hypothetical protein [Prunus persica] (GB:AAO14626.1); contains InterPro domain TLDc; (InterPro:IPR006571)	-1.91042		261518_at	AT1G71695	peroxidase 12 (PER12) (P12) (PRXR6)	-2.00319		263678_at	AT1G04420	aldo/keto reductase family protein	-1.94952		258100_at	AT3G23550	MATE efflux family protein	-1.7466		261077_at	AT1G07430	protein phosphatase 2C, putative / PP2C, putative	-1.83842		246996_at	AT5G67420	LOB domain protein 37 / lateral organ boundaries domain protein 37 (LBD37)	2.61904
246215_at	AT4G37180	myb family transcription factor	-1.91376		250243_at	AT5G13630	GUN5 (GENOMES UNCOUPLED 5)	-2.01075		252971_at	AT4G38770	PRP4 (PROLINE-RICH PROTEIN 4)	-1.95147		265894_at	AT2G15050	LTP; lipid binding	-1.74993		248524_s_at	AT5G50670;AT5G50570	[AT5G50670, squamosa promoter-binding protein, putative];[AT5G50570, squamosa promoter-binding protein, putative]	-1.83956		260481_at	AT1G10960	ATFD1 (FERREDOXIN 1); electron carrier/ iron ion binding	2.61334
250669_at	AT5G06870	PGIP2 (POLYGALACTURONASE INHIBITING PROTEIN 2); protein binding	-1.91787		251155_at	AT3G63160	similar to outer envelope membrane protein, putative [Arabidopsis thaliana] (TAIR:AT3G52420.1); similar to chloroplast outer envelope membrane protein [Erysimum cheiri] (GB:AAK52964.1)	-2.01685		250937_at	AT5G03230	similar to unknown protein [Arabidopsis thaliana] (TAIR:AT5G60680.1); similar to Protein of unknown function DUF584 [Medicago truncatula] (GB:ABD32800.1); contains InterPro domain Protein of unknown function DUF584; (InterPro:IPR007608)	-1.95397		249472_at	AT5G39210	CRR7 (CHLORORESPIRATORY REDUCTION 7)	-1.75168		261443_at	AT1G28480	glutaredoxin family protein	-1.84088		252972_at	AT4G38840	auxin-responsive protein, putative	2.61159
258774_at	AT3G10740	ASD1 (ALPHA-L-ARABINOFURANOSIDASE); hydrolase, acting on glycosyl bonds	-1.91992		251919_at	AT3G53800	armadillo/beta-catenin repeat family protein	-2.01761		258076_at	AT3G25920	RPL15 (ribosomal protein L15)	-1.95539		251301_at	AT3G61880	CYP78A9 (CYTOCHROME P450 78A9); oxygen binding	-1.75191		267470_at	AT2G30490	ATC4H (CINNAMATE-4-HYDROXYLASE)	-1.8465		252250_at	AT3G49790	similar to ATPP2-A10 (Phloem protein 2-A10) [Arabidopsis thaliana] (TAIR:AT1G10150.1); similar to hypothetical protein [Oryza sativa (japonica cultivar-group)] (GB:AAT85053.1); similar to Os03g0769900 [Oryza sativa (japonica cultivar-group)] (GB:NP_001051400.1); similar to expressed protein [Oryza sativa (japonica cultivar-group)] (GB:AAR87321.1); contains domain FAMILY NOT NAMED (PTHR21477); con…	2.60128
247600_at	AT5G60890	ATR1 (ALTERED TRYPTOPHAN REGULATION); DNA binding / kinase/ transcription factor	-1.92017		248943_s_at	AT5G45490;AT5G45440	[AT5G45490, disease resistance protein-related];[AT5G45440, disease resistance protein-related]	-2.0234		252906_at	AT4G39640	GGT1; gamma-glutamyltransferase/ glutathione gamma-glutamylcysteinyltransferase	-1.95557		266716_at	AT2G46820	TMP14 (THYLAKOID MEMBRANE PHOSPHOPROTEIN OF 14 KDA)	-1.75247		256861_at	AT3G23920	BMY7/TR-BAMY (beta-amylase 7); beta-amylase	-1.8542		253547_at	AT4G30950	FAD6 (FATTY ACID DESATURASE 6); omega-6 fatty acid desaturase	2.60112
251746_at	AT3G56060	glucose-methanol-choline (GMC) oxidoreductase family protein	-1.92761		248287_at	AT5G52970	thylakoid lumen 15.0 kDa protein	-2.02501		251218_at	AT3G62410	CP12-2	-1.96129		261218_at	AT1G20020	ATLFNR2 (LEAF FNR 2); NADPH dehydrogenase/ oxidoreductase	-1.75687		251743_at	AT3G55890	yippee family protein	-1.85449		260106_at	AT1G35420	dienelactone hydrolase family protein	2.60099
247573_at	AT5G61160	AACT1 (ANTHOCYANIN 5-AROMATIC ACYLTRANSFERASE 1); transferase	-1.92944		250293_s_at	AT5G13370;AT5G13360	[AT5G13370, auxin-responsive GH3 family protein];[AT5G13360, auxin-responsive GH3 family protein]	-2.02707		252115_at	AT3G51600	LTP5 (LIPID TRANSFER PROTEIN 5); lipid transporter	-1.96321		261049_at	AT1G01430	similar to unknown protein [Arabidopsis thaliana] (TAIR:AT4G01080.1); similar to unknown protein Cr17 [Brassica napus] (GB:AAX51387.1); contains InterPro domain Protein of unknown function DUF231, plant; (InterPro:IPR004253)	-1.75692		263931_at	AT2G36220	similar to unknown protein [Arabidopsis thaliana] (TAIR:AT3G52710.1); similar to Os11g0153300 [Oryza sativa (japonica cultivar-group)] (GB:NP_001065777.1); similar to calcium/calmodulin protein kinase 1 [Nicotiana tabacum] (GB:AAN71903.1)	-1.85648		249918_at	AT5G19240	Identical to Putative GPI-anchored protein At5g19240 precursor [Arabidopsis Thaliana] (GB:Q84VZ5;GB:Q8H7A4); similar to unknown protein [Arabidopsis thaliana] (TAIR:AT5G19230.1); similar to Os07g0645000 [Oryza sativa (japonica cultivar-group)] (GB:NP_001060451.1); similar to unknown protein [Oryza sativa (japonica cultivar-group)] (GB:BAC07018.1); contains domain PR-1-like (SSF55797)	2.60001
256598_at	AT3G30180	BR6OX2/CYP85A2 (BRASSINOSTEROID-6-OXIDASE 2); monooxygenase/ oxygen binding	-1.93283		266790_at	AT2G28950	ATEXPA6 (ARABIDOPSIS THALIANA EXPANSIN A6)	-2.02878		248502_at	AT5G50450	zinc finger (MYND type) family protein	-1.97518		245195_at	AT1G67740	PSBY (photosystem II BY)	-1.76375		251591_at	AT3G57680	peptidase S41 family protein	-1.862		248419_at	AT5G51550	phosphate-responsive 1 family protein	2.59985
264774_at	AT1G22890	similar to unknown protein [Arabidopsis thaliana] (TAIR:AT5G44568.1); contains domain FAMILY NOT NAMED (PTHR12953); contains domain SUBFAMILY NOT NAMED (PTHR12953:SF10)	-1.94739		246302_at	AT3G51860	CAX3 (cation exchanger 3); cation:cation antiporter	-2.03074		256537_at	AT1G33340	epsin N-terminal homology (ENTH) domain-containing protein / clathrin assembly protein-related	-1.97606		261695_at	AT1G08520	CHLD/PDE166 (PIGMENT DEFECTIVE 166); ATP binding / magnesium chelatase/ nucleoside-triphosphatase/ nucleotide binding	-1.76742		266572_at	AT2G23840	HNH endonuclease domain-containing protein	-1.86455		259327_at	AT3G16460	jacalin lectin family protein	2.59946
248812_at	AT5G47330	palmitoyl protein thioesterase family protein	-1.95058		263443_at	AT2G28630	beta-ketoacyl-CoA synthase family protein	-2.03182		253657_at	AT4G30110	HMA2 (Heavy metal ATPase 2); cadmium-transporting ATPase	-1.9768		250292_at	AT5G13220	similar to unknown protein [Arabidopsis thaliana] (TAIR:AT5G20900.1); similar to P0482D04.10 [Oryza sativa (japonica cultivar-group)] (GB:BAB89663.1); similar to Os04g0395800 [Oryza sativa (japonica cultivar-group)] (GB:NP_001052661.1); similar to Os10g0392400 [Oryza sativa (japonica cultivar-group)] (GB:NP_001064513.1); contains InterPro domain ZIM; (InterPro:IPR010399)	-1.76764		250344_at	AT5G11930	glutaredoxin family protein	-1.87108		252181_at	AT3G50685	similar to p-166-4_1 [Pinus resinosa] (GB:AAY17046.1); similar to Os10g0213700 [Oryza sativa (japonica cultivar-group)] (GB:NP_001064326.1)	2.59354
261480_at	AT1G14280	PKS2 (PHYTOCHROME KINASE SUBSTRATE 2)	-1.95771		265111_at	AT1G62510	protease inhibitor/seed storage/lipid transfer protein (LTP) family protein	-2.0319		263674_at	AT2G04790	similar to conserved hypothetical protein [Medicago truncatula] (GB:ABE79920.1)	-1.98417		248920_at	AT5G45930	CHLI2; magnesium chelatase	-1.76907		256159_at	AT1G30135	similar to unknown protein [Arabidopsis thaliana] (TAIR:AT2G34600.1); similar to ZIM [Medicago truncatula] (GB:ABE81432.1); contains InterPro domain ZIM; (InterPro:IPR010399)	-1.87738		245877_at	AT1G26218;AT1G26220	[AT1G26220, GCN5-related N-acetyltransferase (GNAT) family protein]	2.58675
266072_at	AT2G18700	ATTPS11 (Arabidopsis thaliana trehalose phosphatase/synthase 11); transferase, transferring glycosyl groups	-1.95944		256516_at	AT1G66150	TMK1 (TRANSMEMBRANE KINASE 1)	-2.03244		246302_at	AT3G51860	CAX3 (cation exchanger 3); cation:cation antiporter	-1.98976		261638_at	AT1G49975	similar to expressed protein [Oryza sativa (japonica cultivar-group)] (GB:AAT77883.1); similar to Os03g0731100 [Oryza sativa (japonica cultivar-group)] (GB:NP_001051164.1)	-1.77454		266447_at	AT2G43290	MSS3 (MULTICOPY SUPPRESSORS OF SNF4 DEFICIENCY IN YEAST 3); calcium ion binding	-1.87947		257699_at	AT3G12780	PGK1 (PHOSPHOGLYCERATE KINASE 1); phosphoglycerate kinase	2.5835
248460_at	AT5G50915	basic helix-loop-helix (bHLH) family protein	-1.96011		247320_at	AT5G64040	PSAN (photosystem I reaction center subunit PSI-N); calmodulin binding	-2.03455		251625_at	AT3G57260	BGL2 (PATHOGENESIS-RELATED PROTEIN 2); glucan 1,3-beta-glucosidase/ hydrolase, hydrolyzing O-glycosyl compounds	-1.99026		262312_at	AT1G70830	Bet v I allergen family protein	-1.77473		258975_at	AT3G01970	WRKY45 (WRKY DNA-binding protein 45); transcription factor	-1.88489		259460_at	AT1G44000	similar to unknown protein [Arabidopsis thaliana] (TAIR:AT4G22920.1); similar to senescence-inducible chloroplast stay-green protein 2 [Glycine max] (GB:AAW82960.1)	2.58342
267238_at	AT2G44130;AT2G44140	[AT2G44130, kelch repeat-containing F-box family protein];[AT2G44140, autophagy 4a (APG4a)]	-1.96391		256537_at	AT1G33340	epsin N-terminal homology (ENTH) domain-containing protein / clathrin assembly protein-related	-2.03619		264383_at	AT2G25080	ATGPX1 (GLUTATHIONE PEROXIDASE 1); glutathione peroxidase	-1.99067		248287_at	AT5G52970	thylakoid lumen 15.0 kDa protein	-1.77572		249769_at	AT5G24120	SIGE (RNA polymerase sigma subunit E); DNA binding / DNA-directed RNA polymerase/ sigma factor/ transcription factor	-1.88894		245050_at	ATCG00070	PSII K protein	2.57804
257964_at	AT3G19850	phototropic-responsive NPH3 family protein	-1.97092		261684_at	AT1G47400	similar to unknown protein [Arabidopsis thaliana] (TAIR:AT1G47395.1)	-2.03723		259193_at	AT3G01480	peptidyl-prolyl cis-trans isomerase, putative / cyclophilin, putative / rotamase, putative	-1.99201		257699_at	AT3G12780	PGK1 (PHOSPHOGLYCERATE KINASE 1); phosphoglycerate kinase	-1.77581		266835_at	AT2G29990	NDA2 (ALTERNATIVE NAD(P)H DEHYDROGENASE 2); NADH dehydrogenase	-1.89051		251068_at	AT5G01920	STN8 (state transition 8); kinase	2.57263
254105_at	AT4G25080	CHLM (MAGNESIUM-PROTOPORPHYRIN IX METHYLTRANSFERASE); magnesium protoporphyrin IX methyltransferase	-1.9733		262612_at	AT1G14150	oxygen evolving enhancer 3 (PsbQ) family protein	-2.04273		258333_at	AT3G16000	MFP1 (MAR BINDING FILAMENT-LIKE PROTEIN 1)	-1.9993		253547_at	AT4G30950	FAD6 (FATTY ACID DESATURASE 6); omega-6 fatty acid desaturase	-1.77602		267028_at	AT2G38470	WRKY33 (WRKY DNA-binding protein 33); transcription factor	-1.89158		264839_at	AT1G03630	POR C (PROTOCHLOROPHYLLIDE OXIDOREDUCTASE); NADPH dehydrogenase/ oxidoreductase/ protochlorophyllide reductase	2.57169
260107_at	AT1G66430	pfkB-type carbohydrate kinase family protein	-1.97962		248676_at	AT5G48850	male sterility MS5 family protein	-2.04916		260902_at	AT1G21440	mutase family protein	-2.00478		252880_at	AT4G39730	lipid-associated family protein	-1.77937		249917_at	AT5G22460	esterase/lipase/thioesterase family protein	-1.89238		263000_at	AT1G54350	ABC transporter family protein	2.56712
253302_at	AT4G33660	similar to proline-rich family protein [Arabidopsis thaliana] (TAIR:AT2G41420.1); similar to adhesive/proline-rich protein homolog [Pinus taeda] (GB:AAF75822.1)	-1.98005		247377_at	AT5G63180	pectate lyase family protein	-2.05545		267010_at	AT2G39250	SNZ (SCHNARCHZAPFEN); DNA binding / transcription factor	-2.00703		263174_at	AT1G54040	ESP (EPITHIOSPECIFIER PROTEIN)	-1.78048		258452_at	AT3G22370	AOX1A (alternative oxidase 1A); alternative oxidase	-1.89351		266509_at	AT2G47940	DEGP2 (DEGP PROTEASE 2); serine-type peptidase/ trypsin	2.56638
253886_at	AT4G27710	CYP709B3 (cytochrome P450, family 709, subfamily B, polypeptide 3); oxygen binding	-1.98699		248962_at	AT5G45680	FK506-binding protein 1 (FKBP13)	-2.05763		253547_at	AT4G30950	FAD6 (FATTY ACID DESATURASE 6); omega-6 fatty acid desaturase	-2.00814		245198_at	AT1G67700	similar to At1g67700/F12A21_30 [Medicago truncatula] (GB:ABE84614.1); contains domain OLIGOPEPTIDASE (PTHR11804:SF2); contains domain PROTEASE M3 THIMET OLIGOPEPTIDASE-RELATED (PTHR11804)	-1.78105		255689_at	no_match	no_match	-1.90531		245368_at	AT4G15510	photosystem II reaction center PsbP family protein	2.5655
252391_at	AT3G47860	apolipoprotein D-related	-1.99159		252501_at	AT3G46880	similar to unknown protein [Arabidopsis thaliana] (TAIR:AT5G59080.1)	-2.06302		266142_at	AT2G39030	GCN5-related N-acetyltransferase (GNAT) family protein	-2.01063		253829_at	AT4G28040	nodulin MtN21 family protein	-1.7816		258395_at	AT3G15500	ATNAC3 (ARABIDOPSIS NAC DOMAIN CONTAINING PROTEIN 55); transcription factor	-1.92355		247376_at	AT5G63310	NDPK2 (NUCLEOSIDE DIPHOSPHATE KINASE 2); ATP binding / nucleoside diphosphate kinase	2.56279
251427_at	AT3G60130	glycosyl hydrolase family 1 protein / beta-glucosidase, putative (YLS1)	-1.99563		256503_at	AT1G75250	myb family transcription factor	-2.064		248050_at	AT5G56100	glycine-rich protein / oleosin	-2.01352		266322_at	AT2G46690	auxin-responsive family protein	-1.78233		248271_at	AT5G53420	similar to unknown protein [Arabidopsis thaliana] (TAIR:AT4G27900.2); similar to CCT [Medicago truncatula] (GB:ABE82748.1); contains InterPro domain CCT; (InterPro:IPR010402)	-1.92521		266313_at	AT2G26980	CIPK3 (CBL-INTERACTING PROTEIN KINASE 3); kinase/ protein kinase	2.55644
258468_at	AT3G06070	similar to unknown protein [Arabidopsis thaliana] (TAIR:AT5G19190.1); similar to hypothetical protein MtrDRAFT_AC152499g26v1 [Medicago truncatula] (GB:ABE77806.1)	-1.99685		258225_at	AT3G15630	similar to unknown protein [Arabidopsis thaliana] (TAIR:AT1G52720.1); similar to conserved hypothetical protein [Medicago truncatula] (GB:ABE92597.1)	-2.0654		264147_at	AT1G02205	CER1 (ECERIFERUM 1)	-2.01954		259430_at	AT1G01610	ATGPAT4/GPAT4 (GLYCEROL-3-PHOSPHATE ACYLTRANSFERASE 4); 1-acylglycerol-3-phosphate O-acyltransferase/ acyltransferase	-1.78254		266246_at	AT2G27690	CYP94C1 (cytochrome P450, family 94, subfamily C, polypeptide 1); oxygen binding	-1.93234		261695_at	AT1G08520	CHLD/PDE166 (PIGMENT DEFECTIVE 166); ATP binding / magnesium chelatase/ nucleoside-triphosphatase/ nucleotide binding	2.55018
261684_at	AT1G47400	similar to unknown protein [Arabidopsis thaliana] (TAIR:AT1G47395.1)	-1.99685		263019_at	AT1G23870	ATTPS9 (Arabidopsis thaliana trehalose-phosphatase/synthase 9); transferase, transferring glycosyl groups / trehalose-phosphatase	-2.06829		254119_at	AT4G24780	pectate lyase family protein	-2.02072		260107_at	AT1G66430	pfkB-type carbohydrate kinase family protein	-1.78349		260237_at	AT1G74430	MYB95 (myb domain protein 95); DNA binding / transcription factor	-1.9351		267337_at	AT2G39980	transferase family protein	2.55007
251154_at	AT3G63110	ATIPT3 (Arabidopsis thaliana isopentenyltransferase 3); transferase, transferring alkyl or aryl (other than methyl) groups	-1.99883		258774_at	AT3G10740	ASD1 (ALPHA-L-ARABINOFURANOSIDASE); hydrolase, acting on glycosyl bonds	-2.07066		254328_at	AT4G22570	APT3 (ADENINE PHOSPHORIBOSYL TRANSFERASE 3); adenine phosphoribosyltransferase	-2.02255		247101_at	AT5G66530	aldose 1-epimerase family protein	-1.78659		245627_at	AT1G56600	ATGOLS2 (ARABIDOPSIS THALIANA GALACTINOL SYNTHASE 2); transferase, transferring glycosyl groups / transferase, transferring hexosyl groups	-1.94375		255895_at	AT1G18020;AT1G17990	[AT1G18020, 12-oxophytodienoate reductase, putative];[AT1G17990, 12-oxophytodienoate reductase, putative]	2.54423
248402_at	AT5G52100	dihydrodipicolinate reductase family protein	-2.00455		247324_at	AT5G64190	similar to unknown protein [Arabidopsis thaliana] (TAIR:AT2G40390.1); similar to conserved hypothetical protein [Medicago truncatula] (GB:ABE84883.1)	-2.07174		258897_at	AT3G05730	Encodes a defensin-like (DEFL) family protein.	-2.0226		259976_at	AT1G76560	CP12-3	-1.78924		247026_at	AT5G67080	MAPKKK19 (Mitogen-activated protein kinase kinase kinase 19); kinase	-1.94392		246011_at	AT5G08330	TCP family transcription factor, putative	2.54296
261663_at	AT1G18330	EPR1 (EARLY-PHYTOCHROME-RESPONSIVE1); DNA binding / transcription factor	-2.0152		253799_at	AT4G28140	AP2 domain-containing transcription factor, putative	-2.07205		262705_at	AT1G16260	protein kinase family protein	-2.02352		247867_at	AT5G57630	CIPK21 (CBL-INTERACTING PROTEIN KINASE 21); kinase	-1.7933		245445_at	AT4G16750	DRE-binding transcription factor, putative	-1.95299		253255_at	AT4G34760	auxin-responsive family protein	2.5422
265444_s_at	AT2G37180;AT2G37170	[AT2G37180, RD28 (plasma membrane intrinsic protein 2;3); water channel];[AT2G37170, PIP2B (plasma membrane intrinsic protein 2;2); water channel]	-2.01718		247478_at	AT5G62360	invertase/pectin methylesterase inhibitor family protein	-2.07856		263114_at	AT1G03130	PSAD-2 (photosystem I subunit D-2)	-2.02588		245318_at	AT4G16980	arabinogalactan-protein family	-1.79459		246858_at	AT5G25930	leucine-rich repeat family protein / protein kinase family protein	-1.96326		245304_at	AT4G15630	integral membrane family protein	2.54061
266215_at	AT2G06850	EXGT-A1 (ENDO-XYLOGLUCAN TRANSFERASE); hydrolase, acting on glycosyl bonds	-2.02116		258055_at	AT3G16250	ferredoxin-related	-2.08085		264636_at	AT1G65490	similar to unknown protein [Arabidopsis thaliana] (TAIR:AT1G65500.1)	-2.03068		248236_at	AT5G53870	plastocyanin-like domain-containing protein	-1.80121		250556_at	AT5G07920	DGK1 (DIACYLGLYCEROL KINASE 1, DIACYLGLYCEROL KINASE1); diacylglycerol kinase	-1.96602		261190_at	AT1G32990	PRPL11 (PLASTID RIBOSOMAL PROTEIN L11); structural constituent of ribosome	2.53483
254221_at	AT4G23820	glycoside hydrolase family 28 protein / polygalacturonase (pectinase) family protein	-2.02359		249606_at	AT5G37260	myb family transcription factor	-2.08337		262717_s_at	AT1G16410;AT1G16400	[AT1G16410, CYP79F1 (SUPERSHOOT 1)];[AT1G16400, CYP79F2 (cytochrome P450, family 79, subfamily F, polypeptide 2); oxygen binding]	-2.03405		248402_at	AT5G52100	dihydrodipicolinate reductase family protein	-1.80122		258270_at	AT3G15650	phospholipase/carboxylesterase family protein	-1.97165		264146_at	AT1G02205	CER1 (ECERIFERUM 1)	2.53468
264365_s_at	AT1G03220;AT1G03230	[AT1G03220, extracellular dermal glycoprotein, putative / EDGP, putative];[AT1G03230, extracellular dermal glycoprotein, putative / EDGP, putative]	-2.02557		258856_at	AT3G02040	SRG3 (SENESCENCE-RELATED GENE 3); glycerophosphodiester phosphodiesterase	-2.08658		265560_at	AT2G05520	GRP-3 (GLYCINE-RICH PROTEIN 3)	-2.03426		254328_at	AT4G22570	APT3 (ADENINE PHOSPHORIBOSYL TRANSFERASE 3); adenine phosphoribosyltransferase	-1.80212		258167_at	AT3G21560	UGT84A2; UDP-glycosyltransferase/ sinapate 1-glucosyltransferase	-1.9808		263709_at	AT1G09310	similar to unknown protein [Arabidopsis thaliana] (TAIR:AT1G56580.1); similar to Os12g0563600 [Oryza sativa (japonica cultivar-group)] (GB:NP_001067038.1); similar to hypothetical protein [Oryza sativa (japonica cultivar-group)] (GB:BAC10818.1); similar to Os11g0683600 [Oryza sativa (japonica cultivar-group)] (GB:NP_001068462.1); contains InterPro domain Protein of unknown function DUF538; (Inter…	2.52433
262612_at	AT1G14150	oxygen evolving enhancer 3 (PsbQ) family protein	-2.03331		264435_at	AT1G10360	ATGSTU18 (GLUTATHIONE S-TRANSFERASE 29); glutathione transferase	-2.08883		248461_s_at	AT2G47510;AT5G50950	[AT2G47510, FUM1 (FUMARASE 1); fumarate hydratase];[AT5G50950, fumarate hydratase, putative / fumarase, putative]	-2.04149		262539_at	AT1G17200	integral membrane family protein	-1.80273		264580_at	AT1G05340	similar to unknown protein [Arabidopsis thaliana] (TAIR:AT2G32210.1); similar to conserved hypothetical protein [Medicago truncatula] (GB:ABD32591.1)	-1.98535		265247_at	AT2G43030	ribosomal protein L3 family protein	2.52039
258087_at	AT3G26060	peroxiredoxin Q, putative	-2.04387		261942_at	AT1G22590	MADS-box family protein	-2.09789		258774_at	AT3G10740	ASD1 (ALPHA-L-ARABINOFURANOSIDASE); hydrolase, acting on glycosyl bonds	-2.04281		263000_at	AT1G54350	ABC transporter family protein	-1.80566		256763_at	AT3G16860	phytochelatin synthetase-related	-1.988		260685_at	AT1G17650	phosphogluconate dehydrogenase (decarboxylating)	2.51923
259790_s_at	AT1G29430;AT5G27780	[AT1G29430, auxin-responsive family protein];[AT5G27780, auxin-responsive family protein]	-2.04782		266277_at	AT2G29310	tropinone reductase, putative / tropine dehydrogenase, putative	-2.09827		248287_at	AT5G52970	thylakoid lumen 15.0 kDa protein	-2.04834		263987_at	AT2G42690	lipase, putative	-1.80667		252400_at	AT3G48020	similar to F-box family protein-related [Arabidopsis thaliana] (TAIR:AT5G62860.1); similar to IS10 transposase, putative [Lycopersicon esculentum] (GB:ABI34274.1)	-1.99409		262397_at	AT1G49380	cytochrome c biogenesis protein family	2.51762
255822_at	AT2G40610	ATEXPA8 (ARABIDOPSIS THALIANA EXPANSIN A8)	-2.04953		261769_at	AT1G76100	plastocyanin	-2.09895		253886_at	AT4G27710	CYP709B3 (cytochrome P450, family 709, subfamily B, polypeptide 3); oxygen binding	-2.06622		265067_at	AT1G03850	glutaredoxin family protein	-1.81002		245348_at	AT4G17770	ATTPS5 (Arabidopsis thaliana trehalose phosphatase/synthase 5); transferase, transferring glycosyl groups / trehalose-phosphatase	-1.999		247162_at	AT5G65730	xyloglucan:xyloglucosyl transferase, putative / xyloglucan endotransglycosylase, putative / endo-xyloglucan transferase, putative	2.50953
248461_s_at	AT2G47510;AT5G50950	[AT2G47510, FUM1 (FUMARASE 1); fumarate hydratase];[AT5G50950, fumarate hydratase, putative / fumarase, putative]	-2.0504		261309_at	AT1G48600	phosphoethanolamine N-methyltransferase 2, putative (NMT2)	-2.10355		256891_at	AT3G19030	similar to unknown protein [Arabidopsis thaliana] (TAIR:AT1G49500.1)	-2.06728		246481_s_at	AT5G15960;AT5G15970	[AT5G15960, KIN1];[AT5G15970, KIN2 (COLD-RESPONSIVE 6.6)]	-1.81014		253832_at	AT4G27654	unknown protein	-1.99934		263287_at	AT2G36145	similar to Os01g0862200 [Oryza sativa (japonica cultivar-group)] (GB:NP_001044880.1)	2.50934
258901_at	AT3G05640	protein phosphatase 2C, putative / PP2C, putative	-2.05361		250960_at	AT5G02940	similar to phosphotransferase-related [Arabidopsis thaliana] (TAIR:AT5G43745.1); similar to Os03g0163100 [Oryza sativa (japonica cultivar-group)] (GB:NP_001049055.1); similar to Unknown protein [Oryza sativa (japonica cultivar-group)] (GB:AAN06856.1); contains InterPro domain Protein of unknown function DUF1012; (InterPro:IPR010420)	-2.10867		245637_at	AT1G25230	purple acid phosphatase family protein	-2.08198		247903_at	AT5G57340	similar to unknown protein [Arabidopsis thaliana] (TAIR:AT5G67390.2); similar to conserved hypothetical protein [Medicago truncatula] (GB:ABE83997.1)	-1.81072		261037_at	AT1G17420	LOX3 (Lipoxygenase 3); iron ion binding / lipoxygenase	-2.00417		253387_at	AT4G33010	glycine dehydrogenase (decarboxylating), putative / glycine decarboxylase, putative / glycine cleavage system P-protein, putative	2.50925
256098_at	AT1G13700	glucosamine/galactosamine-6-phosphate isomerase family protein	-2.05768		260914_at	AT1G02640	BXL2 (BETA-XYLOSIDASE 2); hydrolase, hydrolyzing O-glycosyl compounds	-2.11173		261663_at	AT1G18330	EPR1 (EARLY-PHYTOCHROME-RESPONSIVE1); DNA binding / transcription factor	-2.08266		246792_at	AT5G27290	similar to unknown protein [Arabidopsis thaliana] (TAIR:AT1G54680.1); similar to stress regulated protein [Lycopersicon esculentum] (GB:AAW65813.1)	-1.81134		248625_at	AT5G48880	KAT5/PKT1/PKT2 (PEROXISOMAL 3-KETO-ACYL-COA THIOLASE 1, PEROXISOMAL 3-KETO-ACYL-COA THIOLASE 2); acetyl-CoA C-acyltransferase	-2.01304		267127_at	AT2G23610	esterase, putative	2.50113
252943_at	AT4G39330	mannitol dehydrogenase, putative	-2.06302		267057_at	AT2G32500	similar to unknown protein [Arabidopsis thaliana] (TAIR:AT2G31670.1); similar to Os03g0110900 [Oryza sativa (japonica cultivar-group)] (GB:NP_001048719.1); contains InterPro domain Stress responsive alpha-beta barrel; (InterPro:IPR013097)	-2.12573		245281_at	AT4G15560	CLA1 (CLOROPLASTOS ALTERADOS 1)	-2.09012		260783_at	AT1G06160	ethylene-responsive factor, putative	-1.81457		259789_at	AT1G29395	COR414-TM1 (cold regulated 414 thylakoid membrane 1)	-2.02026		255850_at	AT2G33450	50S ribosomal protein L28, chloroplast (CL28)	2.49619
256461_s_at	AT1G36280;AT4G18440	[AT1G36280, adenylosuccinate lyase, putative / adenylosuccinase, putative];[AT4G18440, adenylosuccinate lyase, putative / adenylosuccinase, putative]	-2.0634		248460_at	AT5G50915	basic helix-loop-helix (bHLH) family protein	-2.13784		260969_at	AT1G12240	ATBETAFRUCT4/VAC-INV (VACUOLAR INVERTASE); beta-fructofuranosidase/ hydrolase, hydrolyzing O-glycosyl compounds	-2.09095		258851_at	AT3G03190	ATGSTF11 (GLUTATHIONE S-TRANSFERASE F11); glutathione transferase	-1.81712		258925_at	AT3G10420	sporulation protein-related	-2.02238		245357_at	AT4G17560	ribosomal protein L19 family protein	2.49591
261788_at	AT1G15980	similar to Os08g0276100 [Oryza sativa (japonica cultivar-group)] (GB:NP_001061432.1); similar to COG0859: ADP-heptose:LPS heptosyltransferase [Nostoc punctiforme PCC 73102] (GB:ZP_00111141.1); contains domain UDP-Glycosyltransferase/glycogen phosphorylase (SSF53756)	-2.06951		267238_at	AT2G44130;AT2G44140	[AT2G44130, kelch repeat-containing F-box family protein];[AT2G44140, autophagy 4a (APG4a)]	-2.1394		245701_at	AT5G04140	GLU1 (FERREDOXIN-DEPENDENT GLUTAMATE SYNTHASE 1)	-2.09251		266462_at	AT2G47770	benzodiazepine receptor-related	-1.81845		261907_at	AT1G65060	4CL3 (4-coumarate:CoA ligase 3); 4-coumarate-CoA ligase	-2.02405		261598_at	AT1G49750	leucine-rich repeat family protein	2.49378
252353_at	AT3G48200	similar to Os05g0594500 [Oryza sativa (japonica cultivar-group)] (GB:NP_001056507.1); similar to IMP dehydrogenase/GMP reductase [Medicago truncatula] (GB:ABE93579.1); contains domain gb def: Hypothetical protein At3g48200 (PTHR12326:SF1); contains domain UNCHARACTERIZED (PTHR12326)	-2.07884		250109_at	AT5G15230	GASA4 (GAST1 PROTEIN HOMOLOG 4)	-2.14727		249876_at	AT5G23060	similar to unknown protein [Arabidopsis thaliana] (TAIR:AT3G59780.1); similar to Rhodanese-like [Medicago truncatula] (GB:ABE85110.1); contains InterPro domain Rhodanese-like; (InterPro:IPR001763)	-2.09968		261507_at	AT1G71720	S1 RNA-binding domain-containing protein	-1.81895		257022_at	AT3G19580	AZF2 (ARABIDOPSIS ZINC-FINGER PROTEIN 2); nucleic acid binding / transcription factor/ zinc ion binding	-2.03319		264653_at	AT1G08980	ATAMI1 (AMIDASE-LIKE PROTEIN 1); amidase	2.49239
253040_at	AT4G37800	xyloglucan:xyloglucosyl transferase, putative / xyloglucan endotransglycosylase, putative / endo-xyloglucan transferase, putative	-2.07954		251305_at	AT3G62030	ROC4 (rotamase CyP 4); peptidyl-prolyl cis-trans isomerase	-2.1594		249524_at	AT5G38520	hydrolase, alpha/beta fold family protein	-2.10542		250079_at	AT5G16650	DNAJ heat shock N-terminal domain-containing protein	-1.81994		259507_at	AT1G43910	AAA-type ATPase family protein	-2.04989		262539_at	AT1G17200	integral membrane family protein	2.48958
247348_at	AT5G63810	BGAL10 (beta-galactosidase 10); beta-galactosidase	-2.08307		250079_at	AT5G16650	DNAJ heat shock N-terminal domain-containing protein	-2.16026		253302_at	AT4G33660	similar to proline-rich family protein [Arabidopsis thaliana] (TAIR:AT2G41420.1); similar to adhesive/proline-rich protein homolog [Pinus taeda] (GB:AAF75822.1)	-2.10812		254305_at	AT4G22200	AKT2 (Arabidopsis K+ transporter 2); cyclic nucleotide binding / inward rectifier potassium channel	-1.827		246302_at	AT3G51860	CAX3 (cation exchanger 3); cation:cation antiporter	-2.05041		263318_at	AT2G24762	similar to GDU1 (GLUTAMINE DUMPER 1) [Arabidopsis thaliana] (TAIR:AT4G31730.1); similar to At5g57685 [Medicago truncatula] (GB:ABE81292.1)	2.48822
264672_at	AT1G09750	chloroplast nucleoid DNA-binding protein-related	-2.08458		266899_at	AT2G34620	mitochondrial transcription termination factor-related / mTERF-related	-2.17102		249727_at	AT5G35490	unknown protein	-2.11759		252425_at	AT3G47620	TCP family transcription factor, putative	-1.82736		255129_at	AT4G08290	nodulin MtN21 family protein	-2.05782		257745_at	AT3G29240	similar to unknown protein [Arabidopsis thaliana] (TAIR:AT1G33780.1); similar to Os10g0330400 [Oryza sativa (japonica cultivar-group)] (GB:NP_001064365.1); similar to Protein of unknown function DUF179 [Medicago truncatula] (GB:ABE94310.1); contains InterPro domain Protein of unknown function DUF179; (InterPro:IPR003774)	2.48803
264042_at	AT2G03760	ST (steroid sulfotransferase); sulfotransferase	-2.08689		252391_at	AT3G47860	apolipoprotein D-related	-2.18135		260771_at	AT1G49160	WNK7 (Arabidopsis WNK kinase 7); kinase	-2.13233		254578_at	AT4G19410	pectinacetylesterase, putative	-1.8312		250100_at	AT5G16570	GLN1;4 (Glutamine synthetase 1;4); glutamate-ammonia ligase	-2.07836		251082_at	AT5G01530	chlorophyll A-B binding protein CP29 (LHCB4)	2.48725
245734_at	AT1G73480	hydrolase, alpha/beta fold family protein	-2.10017		256796_at	AT3G22210	similar to fortune-1 [Cycas edentata] (GB:AAL35744.1)	-2.19009		247573_at	AT5G61160	AACT1 (ANTHOCYANIN 5-AROMATIC ACYLTRANSFERASE 1); transferase	-2.13919		254251_at	AT4G23300	protein kinase family protein	-1.83126		252102_at	AT3G50970	LTI30/XERO2 (LOW TEMPERATURE-INDUCED 30)	-2.08615		264052_at	AT2G22330	CYP79B3 (cytochrome P450, family 79, subfamily B, polypeptide 3); oxygen binding	2.48662
260969_at	AT1G12240	ATBETAFRUCT4/VAC-INV (VACUOLAR INVERTASE); beta-fructofuranosidase/ hydrolase, hydrolyzing O-glycosyl compounds	-2.10101		263345_s_at	AT2G05070;AT2G05100	[AT2G05070, LHCB2.2 (Photosystem II light harvesting complex gene 2.2); chlorophyll binding];[AT2G05100, LHCB2.1 (Photosystem II light harvesting complex gene 2.1); chlorophyll binding]	-2.20287		263867_at	AT2G36830	GAMMA-TIP (Tonoplast intrinsic protein (TIP) gamma); water channel	-2.14404		254623_at	AT4G18480	CHLI1 (CHLORINA 42); magnesium chelatase	-1.83507		245401_at	AT4G17670	senescence-associated protein-related	-2.09561		257190_at	AT3G13120	30S ribosomal protein S10, chloroplast, putative	2.48278
259839_at	AT1G52190	proton-dependent oligopeptide transport (POT) family protein	-2.10358		264238_at	AT1G54740	similar to unknown protein [Arabidopsis thaliana] (TAIR:AT1G22110.1); similar to hypothetical protein [Oryza sativa (japonica cultivar-group)] (GB:BAD28434.1)	-2.20601		245399_at	AT4G17340	DELTA-TIP2/TIP2;2 (tonoplast intrinsic protein 2;2); water channel	-2.14438		246821_at	AT5G26920	calmodulin binding	-1.84069		249454_at	AT5G39520	similar to unknown protein [Arabidopsis thaliana] (TAIR:AT5G39530.1); similar to hypothetical protein MtrDRAFT_AC119412g1v1 [Medicago truncatula] (GB:ABE86761.1)	-2.09777		257294_at	AT3G15570	phototropic-responsive NPH3 family protein	2.48213
264238_at	AT1G54740	similar to unknown protein [Arabidopsis thaliana] (TAIR:AT1G22110.1); similar to hypothetical protein [Oryza sativa (japonica cultivar-group)] (GB:BAD28434.1)	-2.10418		264672_at	AT1G09750	chloroplast nucleoid DNA-binding protein-related	-2.20646		258434_at	AT3G16770	ATEBP/RAP2.3 (RELATED TO AP2 3); DNA binding / protein binding / transcription factor/ transcriptional activator	-2.15197		261608_at	AT1G49650	cell death associated protein-related	-1.84666		246468_at	AT5G17050	UDP-glucoronosyl/UDP-glucosyl transferase family protein	-2.10782		252011_at	AT3G52720	carbonic anhydrase family protein	2.48183
247162_at	AT5G65730	xyloglucan:xyloglucosyl transferase, putative / xyloglucan endotransglycosylase, putative / endo-xyloglucan transferase, putative	-2.106		264147_at	AT1G02205	CER1 (ECERIFERUM 1)	-2.20658		245392_at	AT4G15680	glutaredoxin family protein	-2.15841		245393_at	AT4G16260	glycosyl hydrolase family 17 protein	-1.84898		251706_at	AT3G56620	integral membrane family protein / nodulin MtN21-related	-2.11398		264963_at	AT1G60600	ABC4 (ABERRANT CHLOROPLAST DEVELOPMENT 4); 1,4-dihydroxy-2-naphthoate octaprenyltransferase/ prenyltransferase	2.47998
264501_at	AT1G09390	GDSL-motif lipase/hydrolase family protein	-2.1182		258386_at	AT3G15520	peptidyl-prolyl cis-trans isomerase TLP38, chloroplast / thylakoid lumen PPIase of 38 kDa / cyclophilin / rotamase	-2.21034		260236_at	AT1G74470	geranylgeranyl reductase	-2.16287		247406_at	AT5G62920	ARR6 (RESPONSE REGULATOR 6); transcription regulator/ two-component response regulator	-1.84903		264968_at	AT1G67360	rubber elongation factor (REF) family protein	-2.11504		249996_at	AT5G18600	glutaredoxin family protein	2.47992
249120_at	AT5G43750	similar to unknown protein [Oryza sativa (japonica cultivar-group)] (GB:BAD88171.1)	-2.11922		264246_at	AT1G60140	ATTPS10 (Arabidopsis thaliana trehalose phosphatase/synthase 10); transferase, transferring glycosyl groups / trehalose-phosphatase	-2.21312		264837_at	AT1G03600	photosystem II family protein	-2.16374		248432_at	AT5G51390	unknown protein	-1.85159		259445_at	AT1G02400	ATGA2OX6/DTA1 (GIBBERELLIN 2-OXIDASE 6); gibberellin 2-beta-dioxygenase	-2.12794		266285_at	AT2G29180	similar to 80C09_19 [Brassica rapa subsp. pekinensis] (GB:AAZ41830.1)	2.47692
247924_at	AT5G57655	xylose isomerase family protein	-2.12287		260856_at	AT1G21910	AP2 domain-containing transcription factor family protein	-2.2191		245734_at	AT1G73480	hydrolase, alpha/beta fold family protein	-2.16599		248333_at	AT5G52390	photoassimilate-responsive protein, putative	-1.85362		265091_s_at	AT1G03940;AT1G03495	[AT1G03940, transferase family protein];[AT1G03495, transferase]	-2.13443		257219_at	AT3G14930	HEME1; uroporphyrinogen decarboxylase	2.47675
248962_at	AT5G45680	FK506-binding protein 1 (FKBP13)	-2.12612		251759_at	AT3G55630	ATDFD (A. THALIANA DHFS-FPGS HOMOLOG D); tetrahydrofolylpolyglutamate synthase	-2.22184		264037_at	AT2G03750	sulfotransferase family protein	-2.16628		258727_at	AT3G11930	universal stress protein (USP) family protein	-1.85785		262582_at	AT1G15410	aspartate-glutamate racemase family	-2.13675		259981_at	AT1G76450	oxygen-evolving complex-related	2.47544
258856_at	AT3G02040	SRG3 (SENESCENCE-RELATED GENE 3); glycerophosphodiester phosphodiesterase	-2.13543		258989_at	AT3G08920	rhodanese-like domain-containing protein	-2.23171		256655_at	AT3G18890	catalytic/ coenzyme binding	-2.17017		254372_at	AT4G21620	glycine-rich protein	-1.85799		255957_at	AT1G22160	senescence-associated protein-related	-2.14991		245213_at	AT1G44575	NPQ4 (NONPHOTOCHEMICAL QUENCHING)	2.47254
267612_at	AT2G26690	nitrate transporter (NTP2)	-2.13739		263265_at	AT2G38820	similar to unknown protein [Arabidopsis thaliana] (TAIR:AT3G22970.1); similar to unknown protein [Oryza sativa (japonica cultivar-group)] (GB:AAP44687.1); similar to expressed protein [Oryza sativa (japonica cultivar-group)] (GB:AAT76408.1); similar to Os03g0796600 [Oryza sativa (japonica cultivar-group)] (GB:NP_001051556.1); contains InterPro domain Protein of unknown function DUF506, plant; (In…	-2.2322		262312_at	AT1G70830	Bet v I allergen family protein	-2.17369		260427_at	AT1G72430	auxin-responsive protein-related	-1.86103		250723_at	AT5G06300	carboxy-lyase	-2.17669		253372_at	AT4G33220	pectinesterase family protein	2.47061
260914_at	AT1G02640	BXL2 (BETA-XYLOSIDASE 2); hydrolase, hydrolyzing O-glycosyl compounds	-2.14244		256417_s_at	AT3G11170;AT5G05580	[AT3G11170, FAD7 (FATTY ACID DESATURASE 7); omega-3 fatty acid desaturase];[AT5G05580, FAD8 (FATTY ACID DESATURASE 8); omega-3 fatty acid desaturase]	-2.2477		246821_at	AT5G26920	calmodulin binding	-2.17516		256310_at	AT1G30360	ERD4 (EARLY-RESPONSIVE TO DEHYDRATION 4)	-1.86224		260399_at	AT1G72520	lipoxygenase, putative	-2.18013		245195_at	AT1G67740	PSBY (photosystem II BY)	2.46815
256979_at	AT3G21055	PSBTN (photosystem II subunit T)	-2.14328		251195_at	AT3G62930	glutaredoxin family protein	-2.25871		257021_at	AT3G19710	BCAT4 (BRANCHED-CHAIN AMINOTRANSFERASE4); catalytic/ methionine-oxo-acid transaminase	-2.18008		258856_at	AT3G02040	SRG3 (SENESCENCE-RELATED GENE 3); glycerophosphodiester phosphodiesterase	-1.86375		266371_at	AT2G41410	calmodulin, putative	-2.18068		246238_at	AT4G36670	mannitol transporter, putative	2.46592
265067_at	AT1G03850	glutaredoxin family protein	-2.14526		247347_at	AT5G63780	zinc finger (C3HC4-type RING finger) family protein	-2.27149		263676_at	AT1G09340	catalytic/ coenzyme binding	-2.19789		265083_at	AT1G03820	similar to unknown protein [Arabidopsis thaliana] (TAIR:AT2G33850.1); similar to arabinogalactan-protein; AGP [Pyrus communis] (GB:AAB35283.1)	-1.86635		259340_at	AT3G03870	similar to unknown protein [Arabidopsis thaliana] (TAIR:AT5G18130.2); similar to hypothetical protein MtrDRAFT_AC156827g15v1 [Medicago truncatula] (GB:ABE86405.1)	-2.18367		254862_at	AT4G12030	bile acid:sodium symporter family protein	2.4655
257772_at	AT3G23080	similar to unknown protein [Arabidopsis thaliana] (TAIR:AT4G14500.1); similar to putative membrane related protein CP5 [Oryza sativa (japonica cultivar-group)] (GB:BAC83004.1); contains InterPro domain Lipid-binding START; (InterPro:IPR002913)	-2.14723		258087_at	AT3G26060	peroxiredoxin Q, putative	-2.27231		261480_at	AT1G14280	PKS2 (PHYTOCHROME KINASE SUBSTRATE 2)	-2.20371		253042_at	AT4G37550	formamidase, putative / formamide amidohydrolase, putative	-1.86959		251207_at	AT3G63050	similar to unknown protein [Arabidopsis thaliana] (TAIR:AT2G48075.1)	-2.19113		252463_at	AT3G47070	similar to thylakoid soluble phosphoprotein [Spinacia oleracea] (GB:CAD45559.1)	2.46365
252501_at	AT3G46880	similar to unknown protein [Arabidopsis thaliana] (TAIR:AT5G59080.1)	-2.15084		256601_s_at	AT3G28290;AT3G28300	[AT3G28290, AT14A];[AT3G28300, AT14A]	-2.27512		262557_at	AT1G31330	PSAF (photosystem I subunit F)	-2.20483		255290_at	AT4G04640	ATPC1 (ATP synthase gamma chain 1)	-1.86967		258207_at	AT3G14050	RSH2 (RELA-SPOT HOMOLOG); catalytic	-2.19985		266716_at	AT2G46820	TMP14 (THYLAKOID MEMBRANE PHOSPHOPROTEIN OF 14 KDA)	2.46244
264954_at	AT1G77060	mutase family protein	-2.16705		249120_at	AT5G43750	similar to unknown protein [Oryza sativa (japonica cultivar-group)] (GB:BAD88171.1)	-2.29078		253401_at	AT4G32870	similar to unknown protein [Arabidopsis thaliana] (TAIR:AT2G25770.2); similar to conserved hypothetical protein [Medicago truncatula] (GB:ABE78384.1); contains domain Bet v1-like (SSF55961); contains domain no description (G3D.3.30.530.20)	-2.20525		251885_at	AT3G54050	fructose-1,6-bisphosphatase, putative / D-fructose-1,6-bisphosphate 1-phosphohydrolase, putative / FBPase, putative	-1.8699		253666_at	AT4G30270	MERI5B (MERISTEM-5); hydrolase, acting on glycosyl bonds	-2.2386		254783_at	AT4G12830	hydrolase, alpha/beta fold family protein	2.45906
248943_s_at	AT5G45490;AT5G45440	[AT5G45490, disease resistance protein-related];[AT5G45440, disease resistance protein-related]	-2.16972		255997_s_at	AT1G29910;AT1G29920;AT1G29930	[AT1G29910, CAB3 (CHLOROPHYLL A/B BINDING PROTEIN 3); chlorophyll binding];[AT1G29920, CAB2 (Chlorophyll a/b-binding protein 2); chlorophyll binding];[AT1G29930, CAB1 (CHLOROPHYLL A/B BINDING PROTEIN 1); chlorophyll binding]	-2.29227		247149_at	AT5G65660	hydroxyproline-rich glycoprotein family protein	-2.20607		266142_at	AT2G39030	GCN5-related N-acetyltransferase (GNAT) family protein	-1.87654		259058_at	AT3G03470	CYP89A9 (cytochrome P450, family 87, subfamily A, polypeptide 9); oxygen binding	-2.25987		261948_at	AT1G64680	similar to unknown protein [Arabidopsis thaliana] (TAIR:AT1G03055.1); similar to hypothetical protein LOC_Os11g37650 [Oryza sativa (japonica cultivar-group)] (GB:ABA94460.1); similar to Os08g0114100 [Oryza sativa (japonica cultivar-group)] (GB:NP_001060847.1)	2.4583
251919_at	AT3G53800	armadillo/beta-catenin repeat family protein	-2.17817		256979_at	AT3G21055	PSBTN (photosystem II subunit T)	-2.30651		263318_at	AT2G24762	similar to GDU1 (GLUTAMINE DUMPER 1) [Arabidopsis thaliana] (TAIR:AT4G31730.1); similar to At5g57685 [Medicago truncatula] (GB:ABE81292.1)	-2.20948		262832_s_at	AT1G14870;AT1G14880	[AT1G14870, similar to unknown protein [Arabidopsis thaliana] (TAIR:AT5G35525.1); similar to Os02g0579800 [Oryza sativa (japonica cultivar-group)] (GB:NP_001047231.1); similar to Uncharacterized Cys-rich domain [Medicago truncatula] (GB:ABE80519.1); similar to Os03g0830500 [Oryza sativa (japonica cultivar-group)] (GB:NP_001051787.1); contains InterPro domain Protein of unknown function Cys-rich; …	-1.87658		258947_at	AT3G01830	calmodulin-related protein, putative	-2.27335		261608_at	AT1G49650	cell death associated protein-related	2.45493
246919_at	AT5G25460	similar to unknown protein [Arabidopsis thaliana] (TAIR:AT5G11420.1); similar to unknown [Ricinus communis] (GB:CAB02653.1); contains InterPro domain Galactose-binding like; (InterPro:IPR008979); contains InterPro domain Protein of unknown function DUF642; (InterPro:IPR006946)	-2.17925		262986_at	AT1G23390	kelch repeat-containing F-box family protein	-2.30763		261366_at	AT1G53100	acetylglucosaminyltransferase	-2.21086		248419_at	AT5G51550	phosphate-responsive 1 family protein	-1.87817		247431_at	AT5G62520	SRO5 (SIMILAR TO RCD ONE 5); NAD+ ADP-ribosyltransferase	-2.27828		257313_at	AT3G26520	TIP2 (TONOPLAST INTRINSIC PROTEIN 2); water channel	2.45437
256516_at	AT1G66150	TMK1 (TRANSMEMBRANE KINASE 1)	-2.17928		262970_at	AT1G75690	chaperone protein dnaJ-related	-2.32378		248606_at	AT5G49450	bZIP family transcription factor	-2.21832		259327_at	AT3G16460	jacalin lectin family protein	-1.87956		264590_at	AT2G17710	similar to Os04g0560700 [Oryza sativa (japonica cultivar-group)] (GB:NP_001053549.1)	-2.29396		246154_at	AT5G19940	plastid-lipid associated protein PAP-related / fibrillin-related	2.45386
266385_at	AT2G14610	PR1 (PATHOGENESIS-RELATED GENE 1)	-2.18827		251746_at	AT3G56060	glucose-methanol-choline (GMC) oxidoreductase family protein	-2.3334		247718_at	AT5G59310	LTP4 (LIPID TRANSFER PROTEIN 4); lipid binding	-2.22301		261315_at	AT1G53170	ATERF-8/ATERF8 (ETHYLENE RESPONSE ELEMENT BINDING FACTOR 4); DNA binding / transcription factor/ transcriptional repressor	-1.8822		260900_s_at	AT1G21400;AT5G34780	[AT1G21400, 2-oxoisovalerate dehydrogenase, putative / 3-methyl-2-oxobutanoate dehydrogenase, putative / branched-chain alpha-keto acid dehydrogenase E1 alpha subunit, putative];[AT5G34780, dehydrogenase E1 component family protein]	-2.29779		250645_at	AT5G06700	similar to unknown protein [Arabidopsis thaliana] (TAIR:AT3G12060.1); similar to lustrin A-like [Oryza sativa (japonica cultivar-group)] (GB:BAD35858.1); similar to Os06g0207500 [Oryza sativa (japonica cultivar-group)] (GB:NP_001057100.1); contains InterPro domain Protein of unknown function DUF231, plant; (InterPro:IPR004253)	2.45035
262231_at	AT1G68740	EXS family protein / ERD1/XPR1/SYG1 family protein	-2.19934		249052_at	AT5G44420	PDF1.2 (Low-molecular-weight cysteine-rich 77)	-2.34167		249493_at	AT5G39080	transferase family protein	-2.22363		262879_at	AT1G64860	SIGA (SIGMA FACTOR A); DNA binding / DNA-directed RNA polymerase/ transcription factor	-1.88231		261033_at	AT1G17380	similar to unknown protein [Arabidopsis thaliana] (TAIR:AT1G72450.1); similar to PnFL-2 [Ipomoea nil] (GB:AAG49896.1); similar to Os07g0615200 [Oryza sativa (japonica cultivar-group)] (GB:NP_001060268.1); similar to Os03g0402800 [Oryza sativa (japonica cultivar-group)] (GB:NP_001050322.1); contains InterPro domain ZIM; (InterPro:IPR010399)	-2.30064		249727_at	AT5G35490	unknown protein	2.4471
261150_at	AT1G19640	JMT (JASMONIC ACID CARBOXYL METHYLTRANSFERASE); jasmonate O-methyltransferase	-2.20266		259996_at	AT1G67910	similar to unknown protein [Arabidopsis thaliana] (TAIR:AT1G24577.1); similar to hypothetical protein [Plantago major] (GB:CAH59418.1)	-2.35205		267238_at	AT2G44130;AT2G44140	[AT2G44130, kelch repeat-containing F-box family protein];[AT2G44140, autophagy 4a (APG4a)]	-2.22604		266636_at	AT2G35370	GDCH (Glycine decarboxylase complex H)	-1.88481		255310_at	AT4G04955	ATALN (ARABIDOPSIS ALLANTOINASE); allantoinase/ hydrolase	-2.30561		248179_at	AT5G54380	protein kinase family protein	2.44643
262884_at	AT1G64720	CP5	-2.21747		251775_s_at	AT2G39800;AT3G55610	[AT2G39800, P5CS1 (DELTA1-PYRROLINE-5-CARBOXYLATE SYNTHASE 1)];[AT3G55610, P5CS2 (DELTA 1-PYRROLINE-5-CARBOXYLATE SYNTHASE 2); catalytic/ glutamate 5-kinase/ glutamate-5-semialdehyde dehydrogenase]	-2.36412		256020_at	AT1G58290	HEMA1; glutamyl-tRNA reductase	-2.22853		248050_at	AT5G56100	glycine-rich protein / oleosin	-1.88868		265119_at	AT1G62570	flavin-containing monooxygenase family protein / FMO family protein	-2.32552		252032_at	AT3G52150	RNA recognition motif (RRM)-containing protein	2.4449
251305_at	AT3G62030	ROC4 (rotamase CyP 4); peptidyl-prolyl cis-trans isomerase	-2.21889		252374_at	AT3G48100	ARR5 (ARABIDOPSIS RESPONSE REGULATOR 5); transcription regulator/ two-component response regulator	-2.40243		261913_at	AT1G65860	flavin-containing monooxygenase family protein / FMO family protein	-2.23888		258076_at	AT3G25920	RPL15 (ribosomal protein L15)	-1.89086		255433_at	AT4G03210	XTH9 (XYLOGLUCAN ENDOTRANSGLUCOSYLASE/HYDROLASE 9); hydrolase, acting on glycosyl bonds	-2.3283		267172_at	AT2G37660	catalytic/ coenzyme binding	2.44219
250255_at	AT5G13730	SIG4 (SIGMA FACTOR 4); DNA binding / DNA-directed RNA polymerase/ transcription factor	-2.22366		261285_at	AT1G35720	ANNAT1 (ANNEXIN ARABIDOPSIS 1); calcium ion binding / calcium-dependent phospholipid binding	-2.40545		250563_at	AT5G08050	similar to unknown protein [Arabidopsis thaliana] (TAIR:AT1G74730.1); similar to Os12g0575000 [Oryza sativa (japonica cultivar-group)] (GB:NP_001067105.1); similar to hypothetical protein LOC_Os11g27300 [Oryza sativa (japonica cultivar-group)] (GB:ABA93451.1); contains InterPro domain Protein of unknown function DUF1118; (InterPro:IPR009500)	-2.24037		256417_s_at	AT3G11170;AT5G05580	[AT3G11170, FAD7 (FATTY ACID DESATURASE 7); omega-3 fatty acid desaturase];[AT5G05580, FAD8 (FATTY ACID DESATURASE 8); omega-3 fatty acid desaturase]	-1.89401		249467_at	AT5G39610	ANAC092/ATNAC2/ATNAC6 (Arabidopsis NAC domain containing protein 92); protein heterodimerization/ protein homodimerization/ transcription factor	-2.33893		245198_at	AT1G67700	similar to At1g67700/F12A21_30 [Medicago truncatula] (GB:ABE84614.1); contains domain OLIGOPEPTIDASE (PTHR11804:SF2); contains domain PROTEASE M3 THIMET OLIGOPEPTIDASE-RELATED (PTHR11804)	2.44085
246854_at	AT5G26200	mitochondrial substrate carrier family protein	-2.22929		259431_at	AT1G01620	PIP1C (PLASMA MEMBRANE INTRINSIC PROTEIN 1;3); water channel	-2.40903		257974_at	AT3G20820	leucine-rich repeat family protein	-2.24686		254247_at	AT4G23260	protein kinase family protein	-1.89414		250028_at	AT5G18130	similar to unknown protein [Arabidopsis thaliana] (TAIR:AT3G03870.2); similar to hypothetical protein MtrDRAFT_AC156827g15v1 [Medicago truncatula] (GB:ABE86405.1)	-2.35359		247754_at	AT5G59080	similar to unknown protein [Arabidopsis thaliana] (TAIR:AT5G02020.1)	2.43408
260771_at	AT1G49160	WNK7 (Arabidopsis WNK kinase 7); kinase	-2.23824		259790_s_at	AT1G29430;AT5G27780	[AT1G29430, auxin-responsive family protein];[AT5G27780, auxin-responsive family protein]	-2.41216		250960_at	AT5G02940	similar to phosphotransferase-related [Arabidopsis thaliana] (TAIR:AT5G43745.1); similar to Os03g0163100 [Oryza sativa (japonica cultivar-group)] (GB:NP_001049055.1); similar to Unknown protein [Oryza sativa (japonica cultivar-group)] (GB:AAN06856.1); contains InterPro domain Protein of unknown function DUF1012; (InterPro:IPR010420)	-2.24898		260431_at	AT1G68190	zinc finger (B-box type) family protein	-1.90983		249942_at	AT5G22300	NIT4 (NITRILASE 4)	-2.36157		246313_at	AT1G31920	pentatricopeptide (PPR) repeat-containing protein	2.43378
263318_at	AT2G24762	similar to GDU1 (GLUTAMINE DUMPER 1) [Arabidopsis thaliana] (TAIR:AT4G31730.1); similar to At5g57685 [Medicago truncatula] (GB:ABE81292.1)	-2.23915		250753_at	AT5G05860	UGT76C2 (UDP-glucosyl transferase 76C2); UDP-glycosyltransferase/ transferase, transferring glycosyl groups	-2.42536		253255_at	AT4G34760	auxin-responsive family protein	-2.25094		252220_at	AT3G49940	LOB domain protein 38 / lateral organ boundaries domain protein 38 (LBD38)	-1.91055		264217_at	AT1G60190	armadillo/beta-catenin repeat family protein / U-box domain-containing protein	-2.36476		251400_at	AT3G60420	similar to unknown protein [Arabidopsis thaliana] (TAIR:AT3G60450.1); similar to pRIB5 protein [Ribes nigrum] (GB:CAA07566.1); contains InterPro domain Phosphoglycerate mutase; (InterPro:IPR013078); contains InterPro domain PRIB5; (InterPro:IPR012398)	2.43277
258250_at	AT3G15850	FAD5 (FATTY ACID DESATURASE 5); oxidoreductase	-2.2428		248050_at	AT5G56100	glycine-rich protein / oleosin	-2.43812		266395_at	AT2G43100	aconitase C-terminal domain-containing protein	-2.25354		251183_at	AT3G62630	similar to calmodulin-binding protein [Arabidopsis thaliana] (TAIR:AT2G15760.1); similar to conserved hypothetical protein [Medicago truncatula] (GB:ABE84267.1); contains InterPro domain Protein of unknown function DUF1645; (InterPro:IPR012442)	-1.91247		263159_at	AT1G54130	RSH3 (RELA/SPOT HOMOLOG 3); catalytic	-2.38912		263987_at	AT2G42690	lipase, putative	2.43213
258989_at	AT3G08920	rhodanese-like domain-containing protein	-2.24837		246854_at	AT5G26200	mitochondrial substrate carrier family protein	-2.43845		255786_at	AT1G19670	ATCLH1 (CORONATINE-INDUCED PROTEIN 1)	-2.26299		258156_at	AT3G18050	similar to unknown protein [Arabidopsis thaliana] (TAIR:AT4G28100.1); similar to hypothetical protein MtrDRAFT_AC139526g8v1 [Medicago truncatula] (GB:ABE80139.1)	-1.91951		260540_at	AT2G43500	RWP-RK domain-containing protein	-2.4413		265374_at	AT2G06520	PSBX (photosystem II subunit X)	2.42658
264783_at	AT1G08650	PPCK1 (PHOSPHOENOLPYRUVATE CARBOXYLASE KINASE); kinase	-2.26924		254027_at	AT4G25835	AAA-type ATPase family protein	-2.45758		261746_at	AT1G08380	PSAO (photosystem I subunit O)	-2.26529		264653_at	AT1G08980	ATAMI1 (AMIDASE-LIKE PROTEIN 1); amidase	-1.9276		247751_at	AT5G59050	similar to unknown protein [Arabidopsis thaliana] (TAIR:AT3G54000.1); similar to IMP dehydrogenase/GMP reductase [Medicago truncatula] (GB:ABD33149.1)	-2.45089		250109_at	AT5G15230	GASA4 (GAST1 PROTEIN HOMOLOG 4)	2.42218
245928_s_at	AT5G24770;AT5G24780	[AT5G24770, VSP2 (VEGETATIVE STORAGE PROTEIN 2); acid phosphatase];[AT5G24780, VSP1 (VEGETATIVE STORAGE PROTEIN 1); acid phosphatase]	-2.28119		248622_at	AT5G49360	BXL1 (BETA-XYLOSIDASE 1); hydrolase, hydrolyzing O-glycosyl compounds	-2.46454		261230_at	AT1G20010	TUB5 (tubulin beta-5 chain)	-2.26874		266014_s_at	AT2G07722;ATMG00620;ATMG00170	[AT2G07722, Identical to Hypothetical mitochondrial protein AtMg00170/AtMg00620 (ORF139b/ORF139a) [Arabidopsis Thaliana] (GB:P94024;GB:Q8RUI2); similar to hypothetical protein NitaMp112 [Nicotiana tabacum] (GB:YP_173450.1)];[ATMG00620, hypothetical protein];[ATMG00170, hypothetical protein]	-1.93569		267141_at	AT2G38090	myb family transcription factor	-2.4847		262879_at	AT1G64860	SIGA (SIGMA FACTOR A); DNA binding / DNA-directed RNA polymerase/ transcription factor	2.42177
258708_at	AT3G09580	amine oxidase family protein	-2.28541		260107_at	AT1G66430	pfkB-type carbohydrate kinase family protein	-2.49992		245265_at	AT4G14400	ACD6 (ACCELERATED CELL DEATH 6); protein binding	-2.27065		260502_at	AT1G47270	AtTLP6 (TUBBY LIKE PROTEIN 6); phosphoric diester hydrolase/ transcription factor	-1.93655		261470_at	AT1G28370	ATERF11/ERF11 (ERF domain protein 11); DNA binding / transcription factor/ transcriptional repressor	-2.53002		267535_at	AT2G41940	ZFP8 (ZINC FINGER PROTEIN 8); nucleic acid binding / transcription factor/ zinc ion binding	2.41844
260388_at	AT1G74070	peptidyl-prolyl cis-trans isomerase cyclophilin-type family protein	-2.28762		248402_at	AT5G52100	dihydrodipicolinate reductase family protein	-2.51045		256753_at	AT3G27160	GHS1 (GLUCOSE HYPERSENSITIVE 1); structural constituent of ribosome	-2.27125		247925_at	AT5G57560	TCH4 (TOUCH 4); hydrolase, acting on glycosyl bonds	-1.9393		264400_at	AT1G61800	GPT2 (glucose-6-phosphate/phosphate translocator 2); antiporter/ glucose-6-phosphate transporter	-2.55175		248398_at	AT5G51970	sorbitol dehydrogenase, putative / L-iditol 2-dehydrogenase, putative	2.4121
264383_at	AT2G25080	ATGPX1 (GLUTATHIONE PEROXIDASE 1); glutathione peroxidase	-2.29466		253161_at	AT4G35770	SEN1 (DARK INDUCIBLE 1)	-2.51693		266072_at	AT2G18700	ATTPS11 (Arabidopsis thaliana trehalose phosphatase/synthase 11); transferase, transferring glycosyl groups	-2.27836		258437_at	AT3G16560	protein phosphatase 2C-related / PP2C-related	-1.94366		253382_at	AT4G33040	glutaredoxin family protein	-2.60544		258976_at	AT3G01980	short-chain dehydrogenase/reductase (SDR) family protein	2.40759
251438_s_at	AT3G59930;AT5G33355	[AT3G59930, Encodes a defensin-like (DEFL) family protein.];[AT5G33355, Encodes a defensin-like (DEFL) family protein.]	-2.30718		264774_at	AT1G22890	similar to unknown protein [Arabidopsis thaliana] (TAIR:AT5G44568.1); contains domain FAMILY NOT NAMED (PTHR12953); contains domain SUBFAMILY NOT NAMED (PTHR12953:SF10)	-2.51984		264573_at	AT1G05310	pectinesterase family protein	-2.28723		245117_at	AT2G41560	ACA4 (AUTO-INHIBITED CA(2+)-ATPASE, ISOFORM 4); calcium-transporting ATPase/ calmodulin binding	-1.94597		250558_at	AT5G07990	TT7 (TRANSPARENT TESTA 7); flavonoid 3'-monooxygenase/ oxygen binding	-2.62031		262225_at	AT1G53840	ATPME1 (Arabidopsis thaliana pectin methylesterase 1); pectinesterase	2.40622
258386_at	AT3G15520	peptidyl-prolyl cis-trans isomerase TLP38, chloroplast / thylakoid lumen PPIase of 38 kDa / cyclophilin / rotamase	-2.30951		259375_at	AT3G16370	GDSL-motif lipase/hydrolase family protein	-2.55267		258708_at	AT3G09580	amine oxidase family protein	-2.29552		264783_at	AT1G08650	PPCK1 (PHOSPHOENOLPYRUVATE CARBOXYLASE KINASE); kinase	-1.94666		258321_at	AT3G22840	ELIP1 (EARLY LIGHT-INDUCABLE PROTEIN); chlorophyll binding	-2.62719		262235_at	AT1G48350	ribosomal protein L18 family protein	2.40557
247406_at	AT5G62920	ARR6 (RESPONSE REGULATOR 6); transcription regulator/ two-component response regulator	-2.3182		256753_at	AT3G27160	GHS1 (GLUCOSE HYPERSENSITIVE 1); structural constituent of ribosome	-2.61038		247073_at	AT5G66570	PSBO-1 (OXYGEN-EVOLVING ENHANCER 33)	-2.29568		250133_at	AT5G16400	ATF2/TRXF2 (THIOREDOXIN F2); thiol-disulfide exchange intermediate	-1.94709		265276_at	AT2G28400	similar to unknown protein [Arabidopsis thaliana] (TAIR:AT5G60680.1); similar to Protein of unknown function DUF584 [Medicago truncatula] (GB:ABE80969.1); contains InterPro domain Protein of unknown function DUF584; (InterPro:IPR007608)	-2.68609		263048_s_at	AT4G13500;AT2G05310	[AT4G13500, similar to unknown protein [Arabidopsis thaliana] (TAIR:AT2G05310.1); similar to Os03g0595300 [Oryza sativa (japonica cultivar-group)] (GB:NP_001050596.1); similar to hypothetical protein MA4_112I10.24 [Musa acuminata] (GB:ABF70151.1)];[AT2G05310, similar to unknown protein [Arabidopsis thaliana] (TAIR:AT4G13500.1); similar to Os03g0595300 [Oryza sativa (japonica cultivar-group)] (GB:…	2.40221
263805_at	AT2G40400	similar to unknown protein [Arabidopsis thaliana] (TAIR:AT3G56140.1); similar to Trimeric LpxA-like [Medicago truncatula] (GB:ABE84885.1); similar to unknown protein [Oryza sativa (japonica cultivar-group)] (GB:AAU44243.1); similar to Os01g0826900 [Oryza sativa (japonica cultivar-group)] (GB:NP_001044677.1); contains InterPro domain Protein of unknown function DUF399; (InterPro:IPR007314)	-2.3379		265149_at	AT1G51400	photosystem II 5 kD protein	-2.6779		251155_at	AT3G63160	similar to outer envelope membrane protein, putative [Arabidopsis thaliana] (TAIR:AT3G52420.1); similar to chloroplast outer envelope membrane protein [Erysimum cheiri] (GB:AAK52964.1)	-2.29684		267569_at	AT2G30790	PSBP-2 (photosystem II subunit P-2); calcium ion binding	-1.94784		265680_at	AT2G32150	haloacid dehalogenase-like hydrolase family protein	-2.8665		266415_at	AT2G38530	LTP2 (LIPID TRANSFER PROTEIN 2); lipid binding	2.39236
261518_at	AT1G71695	peroxidase 12 (PER12) (P12) (PRXR6)	-2.3469		256825_at	AT3G22120	CWLP (CELL WALL-PLASMA MEMBRANE LINKER PROTEIN); lipid binding	-2.68452		256417_s_at	AT3G11170;AT5G05580	[AT3G11170, FAD7 (FATTY ACID DESATURASE 7); omega-3 fatty acid desaturase];[AT5G05580, FAD8 (FATTY ACID DESATURASE 8); omega-3 fatty acid desaturase]	-2.30637		253255_at	AT4G34760	auxin-responsive family protein	-1.95021		265913_at	AT2G25625	similar to Os05g0575000 [Oryza sativa (japonica cultivar-group)] (GB:NP_001056395.1)	-2.87654		260370_at	AT1G69740	HEMB1; porphobilinogen synthase	2.39214
261247_at	AT1G20070	unknown protein	-2.35073		260547_at	AT2G43550	trypsin inhibitor, putative	-2.68668		251305_at	AT3G62030	ROC4 (rotamase CyP 4); peptidyl-prolyl cis-trans isomerase	-2.32719		255723_at	AT3G29575	similar to unknown protein [Arabidopsis thaliana] (TAIR:AT1G13740.1); similar to Os07g0602900 [Oryza sativa (japonica cultivar-group)] (GB:NP_001060209.1); similar to expressed protein [Oryza sativa (japonica cultivar-group)] (GB:ABF94628.1); similar to Os03g0419100 [Oryza sativa (japonica cultivar-group)] (GB:NP_001050378.1); contains InterPro domain Protein of unknown function DUF1675; (InterPr…	-1.95278		264562_at	AT1G55760	BTB/POZ domain-containing protein	-2.91652		266790_at	AT2G28950	ATEXPA6 (ARABIDOPSIS THALIANA EXPANSIN A6)	2.3918
258507_at	AT3G06500	beta-fructofuranosidase, putative / invertase, putative / saccharase, putative / beta-fructosidase, putative	-2.36459		252965_at	AT4G38860	auxin-responsive protein, putative	-2.68802		251325_s_at	AT3G61470;AT5G28450	[AT3G61470, LHCA2 (Photosystem I light harvesting complex gene 2); chlorophyll binding];[AT5G28450, chlorophyll A-B binding protein, chloroplast, putative / LHCI type II CAB, putative]	-2.33123		253849_at	AT4G28080	binding	-1.95507		260203_at	AT1G52890	ANAC019 (Arabidopsis NAC domain containing protein 19); transcription factor	-2.91962		264799_at	AT1G08550	NPQ1 (NON-PHOTOCHEMICAL QUENCHING 1)	2.38946
261248_at	AT1G20030	pathogenesis-related thaumatin family protein	-2.36821		249862_at	AT5G22920	zinc finger (C3HC4-type RING finger) family protein	-2.69801		253344_at	AT4G33550	lipid binding	-2.33501		267127_at	AT2G23610	esterase, putative	-1.95582		262226_at	AT1G53885	senescence-associated protein-related	-2.99613		255567_at	AT4G01150	similar to threonine endopeptidase [Arabidopsis thaliana] (TAIR:AT4G38100.1); similar to unknown (GB:AAB00107.1)	2.3881
256796_at	AT3G22210	similar to fortune-1 [Cycas edentata] (GB:AAL35744.1)	-2.39678		253317_at	AT4G33960	similar to unknown protein [Arabidopsis thaliana] (TAIR:AT2G15830.1)	-2.70241		262309_at	AT1G70820	phosphoglucomutase, putative / glucose phosphomutase, putative	-2.33507		253799_at	AT4G28140	AP2 domain-containing transcription factor, putative	-1.95776		264289_at	AT1G61890	MATE efflux family protein	-3.00594		254126_at	AT4G24770	RBP31 (31-KDA RNA BINDING PROTEIN); RNA binding	2.38595
265471_at	AT2G37130	peroxidase 21 (PER21) (P21) (PRXR5)	-2.4001		266363_at	AT2G41250	haloacid dehalogenase-like hydrolase family protein	-2.74406		258901_at	AT3G05640	protein phosphatase 2C, putative / PP2C, putative	-2.34109		252972_at	AT4G38840	auxin-responsive protein, putative	-1.96273		250794_at	AT5G05270	chalcone-flavanone isomerase family protein	-3.04071		260967_at	AT1G12230	transaldolase, putative	2.37841
258402_at	AT3G15450	similar to unknown protein [Arabidopsis thaliana] (TAIR:AT4G27450.1); similar to unknown [Glycine max] (GB:AAG00940.1); contains domain ASPARAGINE SYNTHETASE (PTHR11772); contains domain no description (G3D.3.60.20.10); contains domain N-terminal nucleophile aminohydrolases (Ntn hydrolases) (SSF56235)	-2.41744		256914_at	AT3G23880	F-box family protein	-2.74635		248886_at	AT5G46110	APE2 (ACCLIMATION OF PHOTOSYNTHESIS TO ENVIRONMENT); antiporter/ triose-phosphate transporter	-2.34757		259707_at	AT1G77490	TAPX; L-ascorbate peroxidase	-1.96289		250054_at	AT5G17860	cation exchanger, putative (CAX7)	-3.05241		247486_at	AT5G62140	similar to Os02g0677600 [Oryza sativa (japonica cultivar-group)] (GB:NP_001047728.1); similar to hypothetical protein PMN2A_1395 [Prochlorococcus marinus str. NATL2A] (GB:YP_292586.1)	2.37781
253255_at	AT4G34760	auxin-responsive family protein	-2.41811		258641_at	AT3G08030	similar to unknown protein [Arabidopsis thaliana] (TAIR:AT2G41800.1); similar to Os03g0807700 [Oryza sativa (japonica cultivar-group)] (GB:NP_001051644.1); similar to unknown [Ricinus communis] (GB:CAB02653.1); contains InterPro domain Galactose-binding like; (InterPro:IPR008979); contains InterPro domain Protein of unknown function DUF642; (InterPro:IPR006946)	-2.77524		253738_at	AT4G28750	PSAE-1 (PSA E1 KNOCKOUT)	-2.35499		267550_at	AT2G32800	AP4.3A; ATP binding / protein kinase	-1.97095		255127_at	AT4G08300	nodulin MtN21 family protein	-3.10751		265033_at	AT1G61520	LHCA3 (Photosystem I light harvesting complex gene 3); chlorophyll binding	2.37707
247954_at	AT5G56870	beta-galactosidase, putative / lactase, putative	-2.42455		260771_at	AT1G49160	WNK7 (Arabidopsis WNK kinase 7); kinase	-2.77777		251759_at	AT3G55630	ATDFD (A. THALIANA DHFS-FPGS HOMOLOG D); tetrahydrofolylpolyglutamate synthase	-2.35919		256458_at	AT1G75220	integral membrane protein, putative	-1.97384		251984_at	AT3G53260	PAL2 (phenylalanine ammonia-lyase 2); phenylalanine ammonia-lyase	-3.14004		258845_at	AT3G03150	similar to unknown protein [Arabidopsis thaliana] (TAIR:AT5G17165.1); similar to seed specific protein Bn15D1B [Brassica napus] (GB:AAP37967.1)	2.36993
265149_at	AT1G51400	photosystem II 5 kD protein	-2.42552		265414_at	AT2G16660	nodulin family protein	-2.78693		264371_at	AT1G12090	ELP (EXTENSIN-LIKE PROTEIN); lipid binding	-2.37041		254862_at	AT4G12030	bile acid:sodium symporter family protein	-1.98364		252123_at	AT3G51240	F3H (TRANSPARENT TESTA 6); naringenin 3-dioxygenase	-3.14396		263126_at	AT1G78460	SOUL heme-binding family protein	2.36979
254250_at	AT4G23290	protein kinase family protein	-2.45513		259681_at	AT1G77760	NIA1 (NITRATE REDUCTASE 1)	-2.80101		265724_at	AT2G32100	ATOFP16/OFP16 (Arabidopsis thaliana ovate family protein 16)	-2.38397		256937_at	AT3G22620	protease inhibitor/seed storage/lipid transfer protein (LTP) family protein	-1.98416		266901_at	AT2G34600	similar to unknown protein [Arabidopsis thaliana] (TAIR:AT1G30135.1); similar to ZIM [Medicago truncatula] (GB:ABE81432.1); contains InterPro domain ZIM; (InterPro:IPR010399)	-3.16233		255734_at	AT1G25550	myb family transcription factor	2.36338
264435_at	AT1G10360	ATGSTU18 (GLUTATHIONE S-TRANSFERASE 29); glutathione transferase	-2.47683		255078_at	AT4G09010	APX4 (ASCORBATE PEROXIDASE 4); peroxidase	-2.81784		259838_at	AT1G52220	similar to TMP14 (THYLAKOID MEMBRANE PHOSPHOPROTEIN OF 14 KDA) [Arabidopsis thaliana] (TAIR:AT2G46820.2); similar to P0460E08.25 [Oryza sativa (japonica cultivar-group)] (GB:BAB61215.1); similar to Os01g0761000 [Oryza sativa (japonica cultivar-group)] (GB:NP_001044320.1)	-2.39507		252858_at	AT4G39770	trehalose-6-phosphate phosphatase, putative	-1.98884		263845_at	AT2G37040	PAL1 (PHE AMMONIA LYASE 1); phenylalanine ammonia-lyase	-3.23823		250110_at	AT5G15350	plastocyanin-like domain-containing protein	2.36312
247347_at	AT5G63780	zinc finger (C3HC4-type RING finger) family protein	-2.47792		252971_at	AT4G38770	PRP4 (PROLINE-RICH PROTEIN 4)	-2.83724		255046_at	AT4G09650	ATP synthase delta chain, chloroplast, putative / H(+)-transporting two-sector ATPase, delta (OSCP) subunit, putative	-2.40234		256455_at	AT1G75190	similar to GTP binding / RNA binding [Arabidopsis thaliana] (TAIR:AT4G26630.2); similar to unknown protein [Arabidopsis thaliana] (TAIR:AT2G42190.1); similar to PREDICTED: hypothetical protein [Mus musculus] (GB:XP_001004948.1)	-1.98961		253259_at	AT4G34410	AP2 domain-containing transcription factor, putative	-3.43348		253966_at	AT4G26520	fructose-bisphosphate aldolase, cytoplasmic	2.36003
256601_s_at	AT3G28290;AT3G28300	[AT3G28290, AT14A];[AT3G28300, AT14A]	-2.48313		254098_at	AT4G25100	FSD1 (FE SUPEROXIDE DISMUTASE 1); iron superoxide dismutase	-2.86688		247252_at	AT5G64770	similar to 80C09_10 [Brassica rapa subsp. pekinensis] (GB:AAZ41821.1)	-2.40487		262225_at	AT1G53840	ATPME1 (Arabidopsis thaliana pectin methylesterase 1); pectinesterase	-1.99068		256300_at	AT1G69490	NAP (NAC-LIKE, ACTIVATED BY AP3/PI); transcription factor	-3.57594		261782_at	AT1G76110	high mobility group (HMG1/2) family protein / ARID/BRIGHT DNA-binding domain-containing protein	2.35738
251519_at	AT3G59400	GUN4 (Genomes uncoupled 4)	-2.48555		245928_s_at	AT5G24770;AT5G24780	[AT5G24770, VSP2 (VEGETATIVE STORAGE PROTEIN 2); acid phosphatase];[AT5G24780, VSP1 (VEGETATIVE STORAGE PROTEIN 1); acid phosphatase]	-2.89779		266813_at	AT2G44920	thylakoid lumenal 15 kDa protein, chloroplast	-2.4063		264636_at	AT1G65490	similar to unknown protein [Arabidopsis thaliana] (TAIR:AT1G65500.1)	-1.99219		256008_s_at	AT1G34040;AT1G34060	[AT1G34040, alliinase family protein];[AT1G34060, alliinase family protein]	-3.74507		253973_at	AT4G26555	immunophilin / FKBP-type peptidyl-prolyl cis-trans isomerase family protein	2.35661
246792_at	AT5G27290	similar to unknown protein [Arabidopsis thaliana] (TAIR:AT1G54680.1); similar to stress regulated protein [Lycopersicon esculentum] (GB:AAW65813.1)	-2.49775		256527_at	AT1G66100	thionin, putative	-2.89871		256516_at	AT1G66150	TMK1 (TRANSMEMBRANE KINASE 1)	-2.42083		264041_at	AT2G03710	SEP4 (SEPALLATA4); DNA binding / transcription factor	-1.99656		260140_at	AT1G66390	PAP2 (PRODUCTION OF ANTHOCYANIN PIGMENT 2); DNA binding / transcription factor	-4.3045		260205_at	AT1G70700	similar to unknown protein [Arabidopsis thaliana] (TAIR:AT1G48500.1); similar to hypothetical protein [Solanum tuberosum] (GB:BAE46411.1); contains InterPro domain ZIM; (InterPro:IPR010399)	2.35578
259375_at	AT3G16370	GDSL-motif lipase/hydrolase family protein	-2.50742		266656_at	AT2G25900	ATCTH (Arabidopsis thaliana Cys3His zinc finger protein); transcription factor	-2.9052		247320_at	AT5G64040	PSAN (photosystem I reaction center subunit PSI-N); calmodulin binding	-2.43387		265536_at	AT2G15880	leucine-rich repeat family protein / extensin family protein	-1.99798							250668_at	AT5G07020	proline-rich family protein	2.35074
251775_s_at	AT2G39800;AT3G55610	[AT2G39800, P5CS1 (DELTA1-PYRROLINE-5-CARBOXYLATE SYNTHASE 1)];[AT3G55610, P5CS2 (DELTA 1-PYRROLINE-5-CARBOXYLATE SYNTHASE 2); catalytic/ glutamate 5-kinase/ glutamate-5-semialdehyde dehydrogenase]	-2.51656		249073_at	AT5G44020	acid phosphatase class B family protein	-2.9108		245505_at	AT4G15690	glutaredoxin family protein	-2.44837		265724_at	AT2G32100	ATOFP16/OFP16 (Arabidopsis thaliana ovate family protein 16)	-2.0007							262566_at	AT1G34310	ARF12 (AUXIN RESPONSE FACTOR 12); transcription factor	2.35059
250243_at	AT5G13630	GUN5 (GENOMES UNCOUPLED 5)	-2.53759		267635_at	AT2G42220	rhodanese-like domain-containing protein	-2.91631		267002_s_at	AT2G34430;AT2G34420	[AT2G34430, LHB1B1 (Photosystem II light harvesting complex gene 1.4); chlorophyll binding];[AT2G34420, LHB1B2 (Photosystem II light harvesting complex gene 1.5); chlorophyll binding]	-2.4487		263678_at	AT1G04420	aldo/keto reductase family protein	-2.00181							259383_at	AT3G16470	JR1 (Jacalin lectin family protein)	2.35003
256537_at	AT1G33340	epsin N-terminal homology (ENTH) domain-containing protein / clathrin assembly protein-related	-2.577		266979_at	AT2G39470	photosystem II reaction center PsbP family protein	-2.93116		263539_at	AT2G24850	TAT3 (TYROSINE AMINOTRANSFERASE 3); transaminase	-2.44942		258250_at	AT3G15850	FAD5 (FATTY ACID DESATURASE 5); oxidoreductase	-2.00276							264636_at	AT1G65490	similar to unknown protein [Arabidopsis thaliana] (TAIR:AT1G65500.1)	2.34722
265414_at	AT2G16660	nodulin family protein	-2.58118		251665_at	AT3G57040	ARR9 (RESPONSE REACTOR 4); transcription regulator	-2.94427		255719_at	AT1G32080	membrane protein, putative	-2.44983		248969_at	AT5G45310	similar to Os01g0962100 [Oryza sativa (japonica cultivar-group)] (GB:NP_001045475.1); similar to hypothetical protein [Oryza sativa (japonica cultivar-group)] (GB:BAC84156.1); contains InterPro domain Protein kinase PKN/PRK1, effector; (InterPro:IPR011072)	-2.01028							264575_at	AT1G05190	EMB2394 (EMBRYO DEFECTIVE 2394); structural constituent of ribosome	2.34277
258641_at	AT3G08030	similar to unknown protein [Arabidopsis thaliana] (TAIR:AT2G41800.1); similar to Os03g0807700 [Oryza sativa (japonica cultivar-group)] (GB:NP_001051644.1); similar to unknown [Ricinus communis] (GB:CAB02653.1); contains InterPro domain Galactose-binding like; (InterPro:IPR008979); contains InterPro domain Protein of unknown function DUF642; (InterPro:IPR006946)	-2.58909		265067_at	AT1G03850	glutaredoxin family protein	-2.9481		264774_at	AT1G22890	similar to unknown protein [Arabidopsis thaliana] (TAIR:AT5G44568.1); contains domain FAMILY NOT NAMED (PTHR12953); contains domain SUBFAMILY NOT NAMED (PTHR12953:SF10)	-2.45459		254490_at	AT4G20320	CTP synthase	-2.01098							256098_at	AT1G13700	glucosamine/galactosamine-6-phosphate isomerase family protein	2.33505
266363_at	AT2G41250	haloacid dehalogenase-like hydrolase family protein	-2.59672		250828_at	AT5G05250	similar to unknown protein [Arabidopsis thaliana] (TAIR:AT3G56360.1); similar to unknown protein [Oryza sativa (japonica cultivar-group)] (GB:AAP03420.1)	-2.96308		263236_at	AT1G10470	ARR4 (RESPONSE REGULATOR 4); transcription regulator/ two-component response regulator	-2.46301		256655_at	AT3G18890	catalytic/ coenzyme binding	-2.01118							247478_at	AT5G62360	invertase/pectin methylesterase inhibitor family protein	2.334
253874_at	AT4G27450	similar to unknown protein [Arabidopsis thaliana] (TAIR:AT3G15450.1); similar to unknown [Glycine max] (GB:AAG00940.1); contains domain no description (G3D.3.60.20.10); contains domain N-terminal nucleophile aminohydrolases (Ntn hydrolases) (SSF56235)	-2.60424		253971_at	AT4G26530	fructose-bisphosphate aldolase, putative	-2.96734		251919_at	AT3G53800	armadillo/beta-catenin repeat family protein	-2.46398		264507_at	AT1G09415	NIMIN-3 (NIM1-INTERACTING 3)	-2.01257							267355_at	AT2G39900	LIM domain-containing protein	2.33235
263443_at	AT2G28630	beta-ketoacyl-CoA synthase family protein	-2.61761		260877_at	AT1G21500	similar to conserved hypothetical protein [Medicago truncatula] (GB:ABE83904.1)	-2.98834		259707_at	AT1G77490	TAPX; L-ascorbate peroxidase	-2.46619		267509_at	AT2G45660	AGL20 (AGAMOUS-LIKE 20); transcription factor	-2.01491							252001_at	AT3G52750	FTSZ2-2 (FtsZ2-2); structural molecule	2.33169
253875_at	AT4G27520	plastocyanin-like domain-containing protein	-2.63621		264146_at	AT1G02205	CER1 (ECERIFERUM 1)	-2.99821		258856_at	AT3G02040	SRG3 (SENESCENCE-RELATED GENE 3); glycerophosphodiester phosphodiesterase	-2.47606		265374_at	AT2G06520	PSBX (photosystem II subunit X)	-2.01595							261248_at	AT1G20030	pathogenesis-related thaumatin family protein	2.33007
249073_at	AT5G44020	acid phosphatase class B family protein	-2.63689		266279_at	AT2G29290	tropinone reductase, putative / tropine dehydrogenase, putative	-3.00825		247816_at	AT5G58260	Encodes subunit NDH-N of NAD(P)H:plastoquinone dehydrogenase complex (Ndh complex) present in the thylakoid membrane of chloroplasts. This subunit is thought to be required for Ndh complex assembly.	-2.4847		256461_s_at	AT1G36280;AT4G18440	[AT1G36280, adenylosuccinate lyase, putative / adenylosuccinase, putative];[AT4G18440, adenylosuccinate lyase, putative / adenylosuccinase, putative]	-2.01614							261480_at	AT1G14280	PKS2 (PHYTOCHROME KINASE SUBSTRATE 2)	2.32775
256753_at	AT3G27160	GHS1 (GLUCOSE HYPERSENSITIVE 1); structural constituent of ribosome	-2.64363		253875_at	AT4G27520	plastocyanin-like domain-containing protein	-3.01014		259842_at	AT1G73600	phosphoethanolamine N-methyltransferase 3, putative (NMT3)	-2.48518		247444_at	AT5G62630	HIPL2 (HIPL2 PROTEIN PRECURSOR)	-2.01689							245354_at	AT4G17600	LIL3:1; transcription factor	2.32669
248566_s_at	AT5G49740;AT5G49730	[AT5G49740, ATFRO7/FRO7 (FERRIC REDUCTION OXIDASE 7); ferric-chelate reductase/ oxidoreductase];[AT5G49730, ATFRO6/FRO6 (FERRIC REDUCTION OXIDASE 6); ferric-chelate reductase/ oxidoreductase]	-2.64424		246792_at	AT5G27290	similar to unknown protein [Arabidopsis thaliana] (TAIR:AT1G54680.1); similar to stress regulated protein [Lycopersicon esculentum] (GB:AAW65813.1)	-3.0364		258151_at	AT3G18080	glycosyl hydrolase family 1 protein	-2.49831		267546_at	AT2G32680	disease resistance family protein	-2.01869							248224_at	AT5G53490	thylakoid lumenal 17.4 kDa protein, chloroplast	2.3263
256469_at	AT1G32540	LOL1 (LSD ONE LIKE 1)	-2.65757		266313_at	AT2G26980	CIPK3 (CBL-INTERACTING PROTEIN KINASE 3); kinase/ protein kinase	-3.08841		258087_at	AT3G26060	peroxiredoxin Q, putative	-2.50057		260303_at	AT1G70520	protein kinase family protein	-2.02717							265076_at	AT1G55490	CPN60B (CHAPERONIN 60 BETA); ATP binding / protein binding / unfolded protein binding	2.32491
266279_at	AT2G29290	tropinone reductase, putative / tropine dehydrogenase, putative	-2.66048		264014_at	AT2G21210	auxin-responsive protein, putative	-3.10693		263265_at	AT2G38820	similar to unknown protein [Arabidopsis thaliana] (TAIR:AT3G22970.1); similar to unknown protein [Oryza sativa (japonica cultivar-group)] (GB:AAP44687.1); similar to expressed protein [Oryza sativa (japonica cultivar-group)] (GB:AAT76408.1); similar to Os03g0796600 [Oryza sativa (japonica cultivar-group)] (GB:NP_001051556.1); contains InterPro domain Protein of unknown function DUF506, plant; (In…	-2.50712		264383_at	AT2G25080	ATGPX1 (GLUTATHIONE PEROXIDASE 1); glutathione peroxidase	-2.02996							249230_at	AT5G42070	similar to Os01g0235100 [Oryza sativa (japonica cultivar-group)] (GB:NP_001042519.1); similar to Conserved Cys-containing protein (IC) [Ostreococcus tauri] (GB:CAL52359.1)	2.32367
266656_at	AT2G25900	ATCTH (Arabidopsis thaliana Cys3His zinc finger protein); transcription factor	-2.66508		259788_at	AT1G29670	GDSL-motif lipase/hydrolase family protein	-3.13319		258498_at	AT3G02480	ABA-responsive protein-related	-2.50984		260221_at	AT1G74670	gibberellin-responsive protein, putative	-2.03303							253597_at	AT4G30690	translation initiation factor 3 (IF-3) family protein	2.32223
266979_at	AT2G39470	photosystem II reaction center PsbP family protein	-2.67337		253255_at	AT4G34760	auxin-responsive family protein	-3.14842		265414_at	AT2G16660	nodulin family protein	-2.52343		245242_at	AT1G44446	CH1 (CHLORINA 1); chlorophyll a oxygenase	-2.03477							252975_s_at	AT4G38430	ATROPGEF1/ROPGEF1 (KINASE PARTNER PROTEIN-LIKE); Rho guanyl-nucleotide exchange factor/ protein binding	2.32014
247443_at	AT5G62720	integral membrane HPP family protein	-2.67559		260221_at	AT1G74670	gibberellin-responsive protein, putative	-3.17677		254225_at	AT4G23670	major latex protein-related / MLP-related	-2.524		260527_at	AT2G47270	transcription factor/ transcription regulator	-2.03873							259996_at	AT1G67910	similar to unknown protein [Arabidopsis thaliana] (TAIR:AT1G24577.1); similar to hypothetical protein [Plantago major] (GB:CAH59418.1)	2.31479
259788_at	AT1G29670	GDSL-motif lipase/hydrolase family protein	-2.68067		258897_at	AT3G05730	Encodes a defensin-like (DEFL) family protein.	-3.17963		252853_at	AT4G39710	immunophilin, putative / FKBP-type peptidyl-prolyl cis-trans isomerase, putative	-2.54071		250793_at	AT5G05600	oxidoreductase, 2OG-Fe(II) oxygenase family protein	-2.04125							260431_at	AT1G68190	zinc finger (B-box type) family protein	2.30548
247149_at	AT5G65660	hydroxyproline-rich glycoprotein family protein	-2.70037		246596_at	AT5G14740	CA2 (BETA CARBONIC ANHYDRASE 2); carbonate dehydratase/ zinc ion binding	-3.1842		256497_at	AT1G31580	ECS1	-2.54173		258239_at	AT3G27690	LHCB2:4 (Photosystem II light harvesting complex gene 2.3); chlorophyll binding	-2.04529							259609_at	AT1G52410	TSA1 (TSK-ASSOCIATING PROTEIN 1); calcium ion binding / protein binding	2.302
253278_at	AT4G34220	leucine-rich repeat transmembrane protein kinase, putative	-2.7008		249742_at	AT5G24490	30S ribosomal protein, putative	-3.22569		251157_at	AT3G63140	mRNA-binding protein, putative	-2.55029		254688_at	AT4G13830	J20 (DNAJ-LIKE 20); heat shock protein binding	-2.04691							245734_at	AT1G73480	hydrolase, alpha/beta fold family protein	2.29034
263265_at	AT2G38820	similar to unknown protein [Arabidopsis thaliana] (TAIR:AT3G22970.1); similar to unknown protein [Oryza sativa (japonica cultivar-group)] (GB:AAP44687.1); similar to expressed protein [Oryza sativa (japonica cultivar-group)] (GB:AAT76408.1); similar to Os03g0796600 [Oryza sativa (japonica cultivar-group)] (GB:NP_001051556.1); contains InterPro domain Protein of unknown function DUF506, plant; (In…	-2.71158		254232_at	AT4G23600	CORI3 (CORONATINE INDUCED 1, JASMONIC ACID RESPONSIVE 2); transaminase	-3.22725		252549_at	AT3G45860	receptor-like protein kinase, putative	-2.55986		266385_at	AT2G14610	PR1 (PATHOGENESIS-RELATED GENE 1)	-2.05161							264315_at	AT1G70370	BURP domain-containing protein / polygalacturonase, putative	2.29017
250960_at	AT5G02940	similar to phosphotransferase-related [Arabidopsis thaliana] (TAIR:AT5G43745.1); similar to Os03g0163100 [Oryza sativa (japonica cultivar-group)] (GB:NP_001049055.1); similar to Unknown protein [Oryza sativa (japonica cultivar-group)] (GB:AAN06856.1); contains InterPro domain Protein of unknown function DUF1012; (InterPro:IPR010420)	-2.72483		266583_at	AT2G46220	similar to unknown protein [Arabidopsis thaliana] (TAIR:AT1G16320.1); similar to hypothetical protein Npun02005080 [Nostoc punctiforme PCC 73102] (GB:ZP_00108317.1); similar to Os05g0215600 [Oryza sativa (japonica cultivar-group)] (GB:NP_001054933.1); similar to Os04g0613300 [Oryza sativa (japonica cultivar-group)] (GB:NP_001053853.1); contains domain NTF2-like (SSF54427)	-3.26886		252387_at	AT3G47800	aldose 1-epimerase family protein	-2.56634		255852_at	AT1G66970	glycerophosphoryl diester phosphodiesterase family protein	-2.05326							246036_at	AT5G08370	ATAGAL2 (ARABIDOPSIS THALIANA ALPHA-GALACTOSIDASE 2); alpha-galactosidase	2.28895
255774_at	AT1G18620	similar to unknown protein [Arabidopsis thaliana] (TAIR:AT1G74160.1); similar to expressed protein [Oryza sativa (japonica cultivar-group)] (GB:ABF96645.1); similar to Os07g0109400 [Oryza sativa (japonica cultivar-group)] (GB:NP_001058723.1); similar to Os07g0603300 [Oryza sativa (japonica cultivar-group)] (GB:NP_001060212.1)	-2.75935		266072_at	AT2G18700	ATTPS11 (Arabidopsis thaliana trehalose phosphatase/synthase 11); transferase, transferring glycosyl groups	-3.28058		256469_at	AT1G32540	LOL1 (LSD ONE LIKE 1)	-2.56895		257313_at	AT3G26520	TIP2 (TONOPLAST INTRINSIC PROTEIN 2); water channel	-2.05463							267088_at	AT2G38140	PSRP4 (PLASTID-SPECIFIC RIBOSOMAL PROTEIN 4); structural constituent of ribosome	2.28654
258897_at	AT3G05730	Encodes a defensin-like (DEFL) family protein.	-2.76814		250942_at	AT5G03350	legume lectin family protein	-3.28243		247347_at	AT5G63780	zinc finger (C3HC4-type RING finger) family protein	-2.5773		261366_at	AT1G53100	acetylglucosaminyltransferase	-2.06281							256468_at	AT1G32550	ferredoxin family protein	2.28562
266583_at	AT2G46220	similar to unknown protein [Arabidopsis thaliana] (TAIR:AT1G16320.1); similar to hypothetical protein Npun02005080 [Nostoc punctiforme PCC 73102] (GB:ZP_00108317.1); similar to Os05g0215600 [Oryza sativa (japonica cultivar-group)] (GB:NP_001054933.1); similar to Os04g0613300 [Oryza sativa (japonica cultivar-group)] (GB:NP_001053853.1); contains domain NTF2-like (SSF54427)	-2.80946		250006_at	AT5G18660	DVR (PALE-GREEN AND CHLOROPHYLL B REDUCED 2); 3,8-divinyl protochlorophyllide a 8-vinyl reductase	-3.31362		259840_at	AT1G52230	photosystem I reaction center subunit VI, chloroplast, putative / PSI-H, putative (PSAH2)	-2.5797		260011_at	AT1G68110	epsin N-terminal homology (ENTH) domain-containing protein / clathrin assembly protein-related	-2.06324							266745_at	AT2G02950	PKS1 (PHYTOCHROME KINASE SUBSTRATE 1)	2.28491
262986_at	AT1G23390	kelch repeat-containing F-box family protein	-2.81845		246275_at	AT4G36540	BEE2 (BR ENHANCED EXPRESSION 2); DNA binding / transcription factor	-3.37813		249775_at	AT5G24160	squalene monooxygenase 1,2 / squalene epoxidase 1,2 (SQP1,2)	-2.57995		249918_at	AT5G19240	Identical to Putative GPI-anchored protein At5g19240 precursor [Arabidopsis Thaliana] (GB:Q84VZ5;GB:Q8H7A4); similar to unknown protein [Arabidopsis thaliana] (TAIR:AT5G19230.1); similar to Os07g0645000 [Oryza sativa (japonica cultivar-group)] (GB:NP_001060451.1); similar to unknown protein [Oryza sativa (japonica cultivar-group)] (GB:BAC07018.1); contains domain PR-1-like (SSF55797)	-2.06523							247899_at	AT5G57345	similar to unknown protein [Arabidopsis thaliana] (TAIR:AT1G54520.1); similar to conserved hypothetical protein [Medicago truncatula] (GB:ABE83998.1); contains domain N-terminal nucleophile aminohydrolases (Ntn hydrolases) (SSF56235)	2.2835
251759_at	AT3G55630	ATDFD (A. THALIANA DHFS-FPGS HOMOLOG D); tetrahydrofolylpolyglutamate synthase	-2.8374		256015_at	AT1G19150	LHCA6 (Photosystem I light harvesting complex gene 6); chlorophyll binding	-3.41325		254970_at	AT4G10340	LHCB5 (LIGHT HARVESTING COMPLEX OF PHOTOSYSTEM II 5); chlorophyll binding	-2.58563		248398_at	AT5G51970	sorbitol dehydrogenase, putative / L-iditol 2-dehydrogenase, putative	-2.06883							261826_at	AT1G11580	pectin methylesterase, putative	2.27998
246487_at	AT5G16030	similar to unknown protein [Arabidopsis thaliana] (TAIR:AT3G02500.1); similar to hypothetical protein [Cleome spinosa] (GB:ABD96956.1)	-2.84719		258468_at	AT3G06070	similar to unknown protein [Arabidopsis thaliana] (TAIR:AT5G19190.1); similar to hypothetical protein MtrDRAFT_AC152499g26v1 [Medicago truncatula] (GB:ABE77806.1)	-3.46056		254687_at	AT4G13770	CYP83A1 (CYTOCHROME P450 83A1); oxygen binding	-2.60721		259417_at	AT1G02340	HFR1 (LONG HYPOCOTYL IN FAR-RED); DNA binding / transcription factor	-2.07367							245347_at	AT4G14890	ferredoxin family protein	2.2798
250006_at	AT5G18660	DVR (PALE-GREEN AND CHLOROPHYLL B REDUCED 2); 3,8-divinyl protochlorophyllide a 8-vinyl reductase	-2.85277		247149_at	AT5G65660	hydroxyproline-rich glycoprotein family protein	-3.48684		245504_at	AT4G15660	glutaredoxin family protein	-2.61016		250110_at	AT5G15350	plastocyanin-like domain-containing protein	-2.07411							257807_at	AT3G26650	GAPA (GLYCERALDEHYDE 3-PHOSPHATE DEHYDROGENASE A SUBUNIT); glyceraldehyde-3-phosphate dehydrogenase	2.27817
246275_at	AT4G36540	BEE2 (BR ENHANCED EXPRESSION 2); DNA binding / transcription factor	-2.91231		259466_at	AT1G19050	ARR7 (RESPONSE REGULATOR 7); transcription regulator/ two-component response regulator	-3.51939		248622_at	AT5G49360	BXL1 (BETA-XYLOSIDASE 1); hydrolase, hydrolyzing O-glycosyl compounds	-2.61928		263539_at	AT2G24850	TAT3 (TYROSINE AMINOTRANSFERASE 3); transaminase	-2.07858							262988_at	AT1G23310	GGT1 (ALANINE-2-OXOGLUTARATE AMINOTRANSFERASE 1)	2.2771
257679_at	AT3G20470		-2.91984		249923_at	AT5G19120	pepsin A	-3.5335		257206_at	AT3G16530	legume lectin family protein	-2.63352		264201_at	AT1G22630	similar to Os05g0105800 [Oryza sativa (japonica cultivar-group)] (GB:NP_001054413.1); contains domain Cysteine-rich domain of the chaperone protein DnaJ. (SSF57938)	-2.08012							246019_at	AT5G10690	pentatricopeptide (PPR) repeat-containing protein / CBS domain-containing protein	2.27381
256825_at	AT3G22120	CWLP (CELL WALL-PLASMA MEMBRANE LINKER PROTEIN); lipid binding	-2.92976		258402_at	AT3G15450	similar to unknown protein [Arabidopsis thaliana] (TAIR:AT4G27450.1); similar to unknown [Glycine max] (GB:AAG00940.1); contains domain ASPARAGINE SYNTHETASE (PTHR11772); contains domain no description (G3D.3.60.20.10); contains domain N-terminal nucleophile aminohydrolases (Ntn hydrolases) (SSF56235)	-3.57857		260547_at	AT2G43550	trypsin inhibitor, putative	-2.63625		260393_at	AT1G73920	lipase family protein	-2.08063							267010_at	AT2G39250	SNZ (SCHNARCHZAPFEN); DNA binding / transcription factor	2.27187
267635_at	AT2G42220	rhodanese-like domain-containing protein	-2.93635		248267_at	AT5G53460	GLT1 (NADH-dependent glutamate synthase 1 gene)	-3.58607		250828_at	AT5G05250	similar to unknown protein [Arabidopsis thaliana] (TAIR:AT3G56360.1); similar to unknown protein [Oryza sativa (japonica cultivar-group)] (GB:AAP03420.1)	-2.63629		253812_at	AT4G28240	wound-responsive protein-related	-2.09009							261218_at	AT1G20020	ATLFNR2 (LEAF FNR 2); NADPH dehydrogenase/ oxidoreductase	2.26907
252971_at	AT4G38770	PRP4 (PROLINE-RICH PROTEIN 4)	-2.99388		267265_at	AT2G22980	SCPL13; serine carboxypeptidase	-3.61579		250255_at	AT5G13730	SIG4 (SIGMA FACTOR 4); DNA binding / DNA-directed RNA polymerase/ transcription factor	-2.63928		264474_s_at	AT5G38420;AT5G38430;AT5G38410;AT1G67090	[AT5G38420, ribulose bisphosphate carboxylase small chain 2B / RuBisCO small subunit 2B (RBCS-2B) (ATS2B)];[AT5G38430, ribulose bisphosphate carboxylase small chain 1B / RuBisCO small subunit 1B (RBCS-1B) (ATS1B)];[AT5G38410, ribulose bisphosphate carboxylase small chain 3B / RuBisCO small subunit 3B (RBCS-3B) (ATS3B)];[AT1G67090, ribulose bisphosphate carboxylase small chain 1A / RuBisCO small s…	-2.0905							245768_at	AT1G33590	disease resistance protein-related / LRR protein-related	2.26879
249742_at	AT5G24490	30S ribosomal protein, putative	-3.00986		253043_at	AT4G37540	LOB domain protein 39 / lateral organ boundaries domain protein 39 (LBD39)	-3.62752		252618_at	AT3G45140	LOX2 (LIPOXYGENASE 2)	-2.64105		248179_at	AT5G54380	protein kinase family protein	-2.09077							255290_at	AT4G04640	ATPC1 (ATP synthase gamma chain 1)	2.26801
259431_at	AT1G01620	PIP1C (PLASMA MEMBRANE INTRINSIC PROTEIN 1;3); water channel	-3.03774		253874_at	AT4G27450	similar to unknown protein [Arabidopsis thaliana] (TAIR:AT3G15450.1); similar to unknown [Glycine max] (GB:AAG00940.1); contains domain no description (G3D.3.60.20.10); contains domain N-terminal nucleophile aminohydrolases (Ntn hydrolases) (SSF56235)	-3.69472		251775_s_at	AT2G39800;AT3G55610	[AT2G39800, P5CS1 (DELTA1-PYRROLINE-5-CARBOXYLATE SYNTHASE 1)];[AT3G55610, P5CS2 (DELTA 1-PYRROLINE-5-CARBOXYLATE SYNTHASE 2); catalytic/ glutamate 5-kinase/ glutamate-5-semialdehyde dehydrogenase]	-2.64787		266300_at	AT2G01420	PIN4 (PIN-FORMED 4); auxin:hydrogen symporter/ transporter	-2.095							256874_at	AT3G26320	CYP71B36 (cytochrome P450, family 71, subfamily B, polypeptide 36); oxygen binding	2.2674
245505_at	AT4G15690	glutaredoxin family protein	-3.05269		247954_at	AT5G56870	beta-galactosidase, putative / lactase, putative	-3.69743		264365_s_at	AT1G03220;AT1G03230	[AT1G03220, extracellular dermal glycoprotein, putative / EDGP, putative];[AT1G03230, extracellular dermal glycoprotein, putative / EDGP, putative]	-2.64791		264442_at	AT1G27480	lecithin:cholesterol acyltransferase family protein / LACT family protein	-2.09931							245505_at	AT4G15690	glutaredoxin family protein	2.2652
264147_at	AT1G02205	CER1 (ECERIFERUM 1)	-3.05853		258791_at	AT3G04720	PR4 (PATHOGENESIS-RELATED 4)	-3.83019		255886_at	AT1G20340	DRT112 (DNA-damage-repair/toleration protein 112); copper ion binding / electron carrier	-2.64817		249008_at	AT5G44680	methyladenine glycosylase family protein	-2.11015							259466_at	AT1G19050	ARR7 (RESPONSE REGULATOR 7); transcription regulator/ two-component response regulator	2.26268
255078_at	AT4G09010	APX4 (ASCORBATE PEROXIDASE 4); peroxidase	-3.09161		251036_at	AT5G02160	similar to hypothetical protein [Solanum lycopersicum] (GB:BAD95796.1)	-3.88363		247443_at	AT5G62720	integral membrane HPP family protein	-2.65717		262947_at	AT1G75750	GASA1 (GAST1 PROTEIN HOMOLOG 1)	-2.11226							250217_at	AT5G14120	nodulin family protein	2.26092
254232_at	AT4G23600	CORI3 (CORONATINE INDUCED 1, JASMONIC ACID RESPONSIVE 2); transaminase	-3.16356		250832_at	AT5G04950	nicotianamine synthase, putative	-3.8921		254105_at	AT4G25080	CHLM (MAGNESIUM-PROTOPORPHYRIN IX METHYLTRANSFERASE); magnesium protoporphyrin IX methyltransferase	-2.66366		256787_at	AT3G13790	ATBFRUCT1/ATCWINV1 (ARABIDOPSIS THALIANA CELL WALL INVERTASE 1); beta-fructofuranosidase/ hydrolase, hydrolyzing O-glycosyl compounds	-2.11308							247074_at	AT5G66590	allergen V5/Tpx-1-related family protein	2.2605
264146_at	AT1G02205	CER1 (ECERIFERUM 1)	-3.18728		263168_at	AT1G03020	glutaredoxin family protein	-3.93646		261788_at	AT1G15980	similar to Os08g0276100 [Oryza sativa (japonica cultivar-group)] (GB:NP_001061432.1); similar to COG0859: ADP-heptose:LPS heptosyltransferase [Nostoc punctiforme PCC 73102] (GB:ZP_00111141.1); contains domain UDP-Glycosyltransferase/glycogen phosphorylase (SSF53756)	-2.66539		266326_at	AT2G46650	B5 #1 (cytochrome b5 family protein #1); heme binding / transition metal ion binding	-2.11344							266956_at	AT2G34510	similar to unknown protein [Arabidopsis thaliana] (TAIR:AT1G29980.1); similar to unknown [Ricinus communis] (GB:CAB02653.1); similar to Os01g0756600 [Oryza sativa (japonica cultivar-group)] (GB:NP_001044289.1); similar to Os01g0531400 [Oryza sativa (japonica cultivar-group)] (GB:NP_001043243.1); contains InterPro domain Galactose-binding like; (InterPro:IPR008979); contains InterPro domain Protei…	2.25902
251036_at	AT5G02160	similar to hypothetical protein [Solanum lycopersicum] (GB:BAD95796.1)	-3.20552		245505_at	AT4G15690	glutaredoxin family protein	-3.97437		261309_at	AT1G48600	phosphoethanolamine N-methyltransferase 2, putative (NMT2)	-2.67601		258347_at	AT3G17520	late embryogenesis abundant domain-containing protein / LEA domain-containing protein	-2.11521							254251_at	AT4G23300	protein kinase family protein	2.2569
245392_at	AT4G15680	glutaredoxin family protein	-3.24662		256299_at	AT1G69530	ATEXPA1 (ARABIDOPSIS THALIANA EXPANSIN A1)	-4.04445		254250_at	AT4G23290	protein kinase family protein	-2.68061		247074_at	AT5G66590	allergen V5/Tpx-1-related family protein	-2.11695							257932_at	AT3G17040	HCF107 (HIGH CHLOROPHYLL FLUORESCENT 107); binding	2.25328
250942_at	AT5G03350	legume lectin family protein	-3.26668		245506_at	AT4G15700	glutaredoxin family protein	-4.07749		249866_at	AT5G23010	MAM1 (2-isopropylmalate synthase 3); 2-isopropylmalate synthase	-2.68806		252234_at	AT3G49780	ATPSK4 (PHYTOSULFOKINE 4 PRECURSOR); growth factor	-2.1179							258674_at	AT3G08740	elongation factor P (EF-P) family protein	2.24333
258055_at	AT3G16250	ferredoxin-related	-3.31394		259015_at	AT3G07350	similar to unknown protein [Arabidopsis thaliana] (TAIR:AT3G25240.1); similar to Os01g0915000 [Oryza sativa (japonica cultivar-group)] (GB:NP_001045184.1); similar to uncharacterized plant-specific domain TIGR01615 family protein, expressed [Oryza sativa (japonica cultivar-group)] (GB:ABA93251.2); contains InterPro domain Protein of unknown function DUF506, plant; (InterPro:IPR006502)	-4.14864		266385_at	AT2G14610	PR1 (PATHOGENESIS-RELATED GENE 1)	-2.69118		247717_at	AT5G59320	LTP3 (LIPID TRANSFER PROTEIN 3); lipid binding	-2.12068							250884_at	AT5G03940	FFC (FIFTY-FOUR CHLOROPLAST HOMOLOGUE); 7S RNA binding / GTP binding / mRNA binding	2.23858
250828_at	AT5G05250	similar to unknown protein [Arabidopsis thaliana] (TAIR:AT3G56360.1); similar to unknown protein [Oryza sativa (japonica cultivar-group)] (GB:AAP03420.1)	-3.34761		245392_at	AT4G15680	glutaredoxin family protein	-4.15079		252011_at	AT3G52720	carbonic anhydrase family protein	-2.69208		263799_at	AT2G24550	similar to unknown protein [Arabidopsis thaliana] (TAIR:AT4G31510.1); similar to putative KID-containing protein [Brassica napus] (GB:AAO53442.1)	-2.12314							255829_at	AT2G40540	KT2 (POTASSIUM TRANSPORTER 2); potassium ion transporter	2.2372
260877_at	AT1G21500	similar to conserved hypothetical protein [Medicago truncatula] (GB:ABE83904.1)	-3.37607		265387_at	AT2G20670	similar to unknown protein [Arabidopsis thaliana] (TAIR:AT4G32480.1); similar to Protein of unknown function DUF506, plant [Medicago truncatula] (GB:ABD32359.1); contains InterPro domain Protein of unknown function DUF506, plant; (InterPro:IPR006502)	-4.15571		265058_s_at	AT1G52030;AT1G52040	[AT1G52030, MBP2 (MYROSINASE-BINDING PROTEIN 2)];[AT1G52040, MBP1 (MYROSINASE-BINDING PROTEIN 1)]	-2.69621		261078_at	AT1G07320	RPL4 (ribosomal protein L4); structural constituent of ribosome	-2.13025							252168_at	AT3G50440	hydrolase	2.23547
246596_at	AT5G14740	CA2 (BETA CARBONIC ANHYDRASE 2); carbonate dehydratase/ zinc ion binding	-3.46461		265342_at	AT2G18300	basic helix-loop-helix (bHLH) family protein	-4.16837		266656_at	AT2G25900	ATCTH (Arabidopsis thaliana Cys3His zinc finger protein); transcription factor	-2.69723		251082_at	AT5G01530	chlorophyll A-B binding protein CP29 (LHCB4)	-2.13435							267138_s_at	AT2G38230;AT2G38210	[AT2G38230, ATPDX1.1 (PYRIDOXINE BIOSYNTHESIS 1.1); protein heterodimerization];[AT2G38210, ethylene-responsive protein, putative]	2.22951
247218_at	AT5G65010	ASN2 (ASPARAGINE SYNTHETASE 2); asparagine synthase (glutamine-hydrolyzing)	-3.52851		247406_at	AT5G62920	ARR6 (RESPONSE REGULATOR 6); transcription regulator/ two-component response regulator	-4.19557		252391_at	AT3G47860	apolipoprotein D-related	-2.70973		265053_at	AT1G52000	jacalin lectin family protein	-2.13618							253534_at	AT4G31500	CYP83B1 (CYTOCHROME P450 MONOOXYGENASE 83B1); oxygen binding	2.22874
252965_at	AT4G38860	auxin-responsive protein, putative	-3.52981		252441_at	AT3G46780	PTAC16 (PLASTID TRANSCRIPTIONALLY ACTIVE18)	-4.25175		249927_at	AT5G19220	ADG2 (ADPG PYROPHOSPHORYLASE 2); glucose-1-phosphate adenylyltransferase	-2.7129		246154_at	AT5G19940	plastid-lipid associated protein PAP-related / fibrillin-related	-2.13913							264482_at	AT1G77210	sugar transporter, putative	2.22639
264014_at	AT2G21210	auxin-responsive protein, putative	-3.60689		256577_at	AT3G28220	meprin and TRAF homology domain-containing protein / MATH domain-containing protein	-4.35817		264783_at	AT1G08650	PPCK1 (PHOSPHOENOLPYRUVATE CARBOXYLASE KINASE); kinase	-2.72965		264920_at	AT1G60550	naphthoate synthase, putative / dihydroxynaphthoic acid synthetase, putative / DHNA synthetase, putative	-2.14043							263946_at	AT2G36000	mitochondrial transcription termination factor-related / mTERF-related	2.22167
245506_at	AT4G15700	glutaredoxin family protein	-3.61747		245504_at	AT4G15660	glutaredoxin family protein	-4.45128		263046_at	AT2G05380	GRP3S (GLYCINE-RICH PROTEIN 3 SHORT ISOFORM)	-2.73166		262988_at	AT1G23310	GGT1 (ALANINE-2-OXOGLUTARATE AMINOTRANSFERASE 1)	-2.14374							247450_at	AT5G62350	invertase/pectin methylesterase inhibitor family protein / DC 1.2 homolog (FL5-2I22)	2.21612
248267_at	AT5G53460	GLT1 (NADH-dependent glutamate synthase 1 gene)	-3.63065		247218_at	AT5G65010	ASN2 (ASPARAGINE SYNTHETASE 2); asparagine synthase (glutamine-hydrolyzing)	-4.62353		260704_at	AT1G32470	glycine cleavage system H protein, mitochondrial, putative	-2.74216		249442_at	AT5G39590	similar to hypothetical protein [Prunus persica] (GB:AAO14626.1); contains InterPro domain TLDc; (InterPro:IPR006571)	-2.14536							266300_at	AT2G01420	PIN4 (PIN-FORMED 4); auxin:hydrogen symporter/ transporter	2.21489
253043_at	AT4G37540	LOB domain protein 39 / lateral organ boundaries domain protein 39 (LBD39)	-3.66814		256772_at	AT3G13750	BGAL1 (BETA GALACTOSIDASE 1); beta-galactosidase	-4.72634		248151_at	AT5G54270	LHCB3 (LIGHT-HARVESTING CHLOROPHYLL BINDING PROTEIN 3)	-2.75083		250498_at	AT5G09660	PMDH2 (PEROXISOMAL NAD-MALATE DEHYDROGENASE 2); malate dehydrogenase	-2.14921							245392_at	AT4G15680	glutaredoxin family protein	2.21251
256527_at	AT1G66100	thionin, putative	-3.67681		249327_at	AT5G40890	ATCLC-A (CHLORIDE CHANNEL A); anion channel/ voltage-gated chloride channel	-4.72841		262970_at	AT1G75690	chaperone protein dnaJ-related	-2.75542		257745_at	AT3G29240	similar to unknown protein [Arabidopsis thaliana] (TAIR:AT1G33780.1); similar to Os10g0330400 [Oryza sativa (japonica cultivar-group)] (GB:NP_001064365.1); similar to Protein of unknown function DUF179 [Medicago truncatula] (GB:ABE94310.1); contains InterPro domain Protein of unknown function DUF179; (InterPro:IPR003774)	-2.15327							264474_s_at	AT5G38420;AT5G38430;AT5G38410;AT1G67090	[AT5G38420, ribulose bisphosphate carboxylase small chain 2B / RuBisCO small subunit 2B (RBCS-2B) (ATS2B)];[AT5G38430, ribulose bisphosphate carboxylase small chain 1B / RuBisCO small subunit 1B (RBCS-1B) (ATS1B)];[AT5G38410, ribulose bisphosphate carboxylase small chain 3B / RuBisCO small subunit 3B (RBCS-3B) (ATS3B)];[AT1G67090, ribulose bisphosphate carboxylase small chain 1A / RuBisCO small s…	2.20494
263168_at	AT1G03020	glutaredoxin family protein	-3.73173		267262_at	AT2G22990	SNG1 (SINAPOYLGLUCOSE 1); serine carboxypeptidase	-4.72852		245506_at	AT4G15700	glutaredoxin family protein	-2.75589		251701_at	AT3G56650	thylakoid lumenal 20 kDa protein	-2.15476							258851_at	AT3G03190	ATGSTF11 (GLUTATHIONE S-TRANSFERASE F11); glutathione transferase	2.20176
264299_s_at	AT1G78850;AT1G78860	[AT1G78850, curculin-like (mannose-binding) lectin family protein];[AT1G78860, curculin-like (mannose-binding) lectin family protein]	-3.74916		264299_s_at	AT1G78850;AT1G78860	[AT1G78850, curculin-like (mannose-binding) lectin family protein];[AT1G78860, curculin-like (mannose-binding) lectin family protein]	-4.84299		260107_at	AT1G66430	pfkB-type carbohydrate kinase family protein	-2.75852		264482_at	AT1G77210	sugar transporter, putative	-2.1554							248798_at	AT5G47190	ribosomal protein L19 family protein	2.20055
250832_at	AT5G04950	nicotianamine synthase, putative	-3.76785		251196_at	AT3G62950	glutaredoxin family protein	-5.02637		258402_at	AT3G15450	similar to unknown protein [Arabidopsis thaliana] (TAIR:AT4G27450.1); similar to unknown [Glycine max] (GB:AAG00940.1); contains domain ASPARAGINE SYNTHETASE (PTHR11772); contains domain no description (G3D.3.60.20.10); contains domain N-terminal nucleophile aminohydrolases (Ntn hydrolases) (SSF56235)	-2.77074		262705_at	AT1G16260	protein kinase family protein	-2.1598							248329_at	AT5G52780	similar to unknown protein [Arabidopsis thaliana] (TAIR:AT4G19100.1); similar to hypothetical protein MtrDRAFT_AC134521g30v1 [Medicago truncatula] (GB:ABE93878.1)	2.19534
258239_at	AT3G27690	LHCB2:4 (Photosystem II light harvesting complex gene 2.3); chlorophyll binding	-3.80256		253305_at	AT4G33666	unknown protein	-5.20874		252199_at	AT3G50270	transferase family protein	-2.7829		261826_at	AT1G11580	pectin methylesterase, putative	-2.17161							254247_at	AT4G23260	protein kinase family protein	2.19349
258791_at	AT3G04720	PR4 (PATHOGENESIS-RELATED 4)	-3.83667		259161_at	AT3G01500	CA1 (CARBONIC ANHYDRASE 1); carbonate dehydratase/ zinc ion binding	-5.44153		258239_at	AT3G27690	LHCB2:4 (Photosystem II light harvesting complex gene 2.3); chlorophyll binding	-2.78429		259173_at	AT3G03640	GLUC (Beta-glucosidase homolog); hydrolase, hydrolyzing O-glycosyl compounds	-2.17676							249710_at	AT5G35630	GS2 (GLUTAMINE SYNTHETASE 2); glutamate-ammonia ligase	2.19082
245504_at	AT4G15660	glutaredoxin family protein	-3.84351		252367_at	AT3G48360	BT2 (BTB and TAZ domain protein 2); protein binding / transcription regulator	-5.86096		261285_at	AT1G35720	ANNAT1 (ANNEXIN ARABIDOPSIS 1); calcium ion binding / calcium-dependent phospholipid binding	-2.80411		247131_at	AT5G66190	ATLFNR1 (LEAF FNR 1); NADPH dehydrogenase/ oxidoreductase	-2.18039							263477_at	AT2G31790	UDP-glucoronosyl/UDP-glucosyl transferase family protein	2.18988
256015_at	AT1G19150	LHCA6 (Photosystem I light harvesting complex gene 6); chlorophyll binding	-3.8855		262399_at	AT1G49500	similar to unknown protein [Arabidopsis thaliana] (TAIR:AT3G19030.1)	-6.42361		262884_at	AT1G64720	CP5	-2.80833		266168_at	AT2G38870	protease inhibitor, putative	-2.18466							263736_at	AT1G60000	29 kDa ribonucleoprotein, chloroplast, putative / RNA-binding protein cp29, putative	2.18699
267265_at	AT2G22980	SCPL13; serine carboxypeptidase	-3.93859							247954_at	AT5G56870	beta-galactosidase, putative / lactase, putative	-2.80879		250937_at	AT5G03230	similar to unknown protein [Arabidopsis thaliana] (TAIR:AT5G60680.1); similar to Protein of unknown function DUF584 [Medicago truncatula] (GB:ABD32800.1); contains InterPro domain Protein of unknown function DUF584; (InterPro:IPR007608)	-2.1865							254119_at	AT4G24780	pectate lyase family protein	2.18508
253971_at	AT4G26530	fructose-bisphosphate aldolase, putative	-3.99302							247478_at	AT5G62360	invertase/pectin methylesterase inhibitor family protein	-2.8122		264394_at	AT1G11860	aminomethyltransferase, putative	-2.18767							250445_at	AT5G10760	aspartyl protease family protein	2.18371
267262_at	AT2G22990	SNG1 (SINAPOYLGLUCOSE 1); serine carboxypeptidase	-4.09035							266277_at	AT2G29310	tropinone reductase, putative / tropine dehydrogenase, putative	-2.81724		251305_at	AT3G62030	ROC4 (rotamase CyP 4); peptidyl-prolyl cis-trans isomerase	-2.18831							262954_at	AT1G54500	rubredoxin family protein	2.18016
265342_at	AT2G18300	basic helix-loop-helix (bHLH) family protein	-4.09771							258977_s_at	AT3G02020;AT5G14060	[AT3G02020, aspartate kinase, lysine-sensitive, putative];[AT5G14060, CARAB-AK-LYS (Lysine-sensitive aspartate kinase); amino acid binding / aspartate kinase]	-2.85244		254193_at	AT4G23870	similar to unknown protein [Arabidopsis thaliana] (TAIR:AT4G11020.1)	-2.18914							246159_at	AT5G20935	similar to Os07g0164200 [Oryza sativa (japonica cultivar-group)] (GB:NP_001058958.1); similar to hypothetical protein Tery_2896 [Trichodesmium erythraeum IMS101] (GB:YP_722537.1)	2.17935
256299_at	AT1G69530	ATEXPA1 (ARABIDOPSIS THALIANA EXPANSIN A1)	-4.11208							255248_at	AT4G05180	PSBQ/PSBQ-2 (photosystem II subunit Q-2); calcium ion binding	-2.86332		261979_at	AT1G37130	NIA2 (NITRATE REDUCTASE 2)	-2.18949							257966_at	AT3G19800	similar to conserved hypothetical protein [Medicago truncatula] (GB:ABE78177.1)	2.17931
265111_at	AT1G62510	protease inhibitor/seed storage/lipid transfer protein (LTP) family protein	-4.34342							252870_at	AT4G39940	AKN2 (APS-KINASE 2); ATP binding / kinase/ transferase, transferring phosphorus-containing groups	-2.87131		250649_at	AT5G06690	(THIOREDOXIN-LIKE 5); thiol-disulfide exchange intermediate	-2.19114							252943_at	AT4G39330	mannitol dehydrogenase, putative	2.17861
260221_at	AT1G74670	gibberellin-responsive protein, putative	-4.41478							249120_at	AT5G43750	similar to unknown protein [Oryza sativa (japonica cultivar-group)] (GB:BAD88171.1)	-2.87609		256243_at	AT3G12500	ATHCHIB (BASIC CHITINASE); chitinase	-2.19247							258025_at	AT3G19480	D-3-phosphoglycerate dehydrogenase, putative / 3-PGDH, putative	2.17694
253305_at	AT4G33666	unknown protein	-4.41921							246792_at	AT5G27290	similar to unknown protein [Arabidopsis thaliana] (TAIR:AT1G54680.1); similar to stress regulated protein [Lycopersicon esculentum] (GB:AAW65813.1)	-2.87861		247252_at	AT5G64770	similar to 80C09_10 [Brassica rapa subsp. pekinensis] (GB:AAZ41821.1)	-2.19283							251443_at	AT3G59940	kelch repeat-containing F-box family protein	2.17431
256577_at	AT3G28220	meprin and TRAF homology domain-containing protein / MATH domain-containing protein	-4.41942							251196_at	AT3G62950	glutaredoxin family protein	-2.89218		253302_at	AT4G33660	similar to proline-rich family protein [Arabidopsis thaliana] (TAIR:AT2G41420.1); similar to adhesive/proline-rich protein homolog [Pinus taeda] (GB:AAF75822.1)	-2.19765							247406_at	AT5G62920	ARR6 (RESPONSE REGULATOR 6); transcription regulator/ two-component response regulator	2.16991
249923_at	AT5G19120	pepsin A	-4.42938							262288_at	AT1G70760	inorganic carbon transport protein-related	-2.91371		260968_at	AT1G12250	thylakoid lumenal protein-related	-2.19793							262832_s_at	AT1G14870;AT1G14880	[AT1G14870, similar to unknown protein [Arabidopsis thaliana] (TAIR:AT5G35525.1); similar to Os02g0579800 [Oryza sativa (japonica cultivar-group)] (GB:NP_001047231.1); similar to Uncharacterized Cys-rich domain [Medicago truncatula] (GB:ABE80519.1); similar to Os03g0830500 [Oryza sativa (japonica cultivar-group)] (GB:NP_001051787.1); contains InterPro domain Protein of unknown function Cys-rich; …	2.16631
252441_at	AT3G46780	PTAC16 (PLASTID TRANSCRIPTIONALLY ACTIVE18)	-4.4492							261197_at	AT1G12900	GAPA-2; glyceraldehyde-3-phosphate dehydrogenase	-2.9197		257421_at	AT1G12030	similar to unknown protein [Arabidopsis thaliana] (TAIR:AT1G62420.1); similar to uncharacterized plant-specific domain TIGR01615 family protein, expressed [Oryza sativa (japonica cultivar-group)] (GB:ABA93251.2); contains InterPro domain Protein of unknown function DUF506, plant; (InterPro:IPR006502)	-2.20429							253286_at	AT4G34260	similar to Hypothetical protein [Oryza sativa] (GB:AAK98716.1); similar to large secreted protein, putative, expressed [Oryza sativa (japonica cultivar-group)] (GB:ABG66023.1); similar to large secreted protein, putative, expressed [Oryza sativa (japonica cultivar-group)] (GB:ABG66022.1); contains InterPro domain Six-hairpin glycosidase; (InterPro:IPR008928)	2.16491
256772_at	AT3G13750	BGAL1 (BETA GALACTOSIDASE 1); beta-galactosidase	-4.63483							264954_at	AT1G77060	mutase family protein	-2.92215		250645_at	AT5G06700	similar to unknown protein [Arabidopsis thaliana] (TAIR:AT3G12060.1); similar to lustrin A-like [Oryza sativa (japonica cultivar-group)] (GB:BAD35858.1); similar to Os06g0207500 [Oryza sativa (japonica cultivar-group)] (GB:NP_001057100.1); contains InterPro domain Protein of unknown function DUF231, plant; (InterPro:IPR004253)	-2.21038							256115_at	AT1G16880	uridylyltransferase-related	2.16455
249327_at	AT5G40890	ATCLC-A (CHLORIDE CHANNEL A); anion channel/ voltage-gated chloride channel	-4.66223							258989_at	AT3G08920	rhodanese-like domain-containing protein	-2.94317		264529_at	AT1G30820	CTP synthase, putative / UTP--ammonia ligase, putative	-2.21129							266865_at	AT2G29980	FAD3 (FATTY ACID DESATURASE 3); omega-3 fatty acid desaturase	2.1631
252367_at	AT3G48360	BT2 (BTB and TAZ domain protein 2); protein binding / transcription regulator	-4.7723							262092_at	AT1G56150	auxin-responsive family protein	-2.98075		253344_at	AT4G33550	lipid binding	-2.21703							249932_at	AT5G22390	similar to unknown protein [Arabidopsis thaliana] (TAIR:AT5G19260.1); similar to hypothetical protein [Oryza sativa (japonica cultivar-group)] (GB:BAD28434.1); similar to Os12g0155100 [Oryza sativa (japonica cultivar-group)] (GB:NP_001066192.1)	2.15329
259161_at	AT3G01500	CA1 (CARBONIC ANHYDRASE 1); carbonate dehydratase/ zinc ion binding	-4.81087							262986_at	AT1G23390	kelch repeat-containing F-box family protein	-2.98109		258811_at	AT3G03990	esterase/lipase/thioesterase family protein	-2.22123							264365_s_at	AT1G03220;AT1G03230	[AT1G03220, extracellular dermal glycoprotein, putative / EDGP, putative];[AT1G03230, extracellular dermal glycoprotein, putative / EDGP, putative]	2.14274
265387_at	AT2G20670	similar to unknown protein [Arabidopsis thaliana] (TAIR:AT4G32480.1); similar to Protein of unknown function DUF506, plant [Medicago truncatula] (GB:ABD32359.1); contains InterPro domain Protein of unknown function DUF506, plant; (InterPro:IPR006502)	-4.99911							256796_at	AT3G22210	similar to fortune-1 [Cycas edentata] (GB:AAL35744.1)	-2.98853		256021_at	AT1G58270	ZW9	-2.22501							259603_at	AT1G56500	haloacid dehalogenase-like hydrolase family protein	2.1379
251196_at	AT3G62950	glutaredoxin family protein	-5.30791							253871_at	AT4G27440	PORB (PROTOCHLOROPHYLLIDE OXIDOREDUCTASE B); oxidoreductase/ protochlorophyllide reductase	-2.99008		245690_at	AT5G04230	PAL3 (PHENYL ALANINE AMMONIA-LYASE 3); phenylalanine ammonia-lyase	-2.23132							258535_at	AT3G06750	hydroxyproline-rich glycoprotein family protein	2.13733
259015_at	AT3G07350	similar to unknown protein [Arabidopsis thaliana] (TAIR:AT3G25240.1); similar to Os01g0915000 [Oryza sativa (japonica cultivar-group)] (GB:NP_001045184.1); similar to uncharacterized plant-specific domain TIGR01615 family protein, expressed [Oryza sativa (japonica cultivar-group)] (GB:ABA93251.2); contains InterPro domain Protein of unknown function DUF506, plant; (InterPro:IPR006502)	-5.31814							265287_at	AT2G20260	PSAE-2 (photosystem I subunit E-2)	-2.99413		264037_at	AT2G03750	sulfotransferase family protein	-2.23657							260856_at	AT1G21910	AP2 domain-containing transcription factor family protein	2.13639
262399_at	AT1G49500	similar to unknown protein [Arabidopsis thaliana] (TAIR:AT3G19030.1)	-5.34735							260221_at	AT1G74670	gibberellin-responsive protein, putative	-3.00101		260914_at	AT1G02640	BXL2 (BETA-XYLOSIDASE 2); hydrolase, hydrolyzing O-glycosyl compounds	-2.23668							260107_at	AT1G66430	pfkB-type carbohydrate kinase family protein	2.13286
										261247_at	AT1G20070	unknown protein	-3.00693		250445_at	AT5G10760	aspartyl protease family protein	-2.24499							256855_at	AT3G15190	chloroplast 30S ribosomal protein S20, putative	2.12907
										259431_at	AT1G01620	PIP1C (PLASMA MEMBRANE INTRINSIC PROTEIN 1;3); water channel	-3.00868		254089_at	AT4G24800	MA3 domain-containing protein	-2.24656							261049_at	AT1G01430	similar to unknown protein [Arabidopsis thaliana] (TAIR:AT4G01080.1); similar to unknown protein Cr17 [Brassica napus] (GB:AAX51387.1); contains InterPro domain Protein of unknown function DUF231, plant; (InterPro:IPR004253)	2.12834
										260541_at	AT2G43530	trypsin inhibitor, putative	-3.03466		258929_at	AT3G10060	immunophilin, putative / FKBP-type peptidyl-prolyl cis-trans isomerase, putative	-2.24888							250079_at	AT5G16650	DNAJ heat shock N-terminal domain-containing protein	2.12561
										263142_at	AT1G65230	similar to hypothetical protein MtrDRAFT_AC148171g2v1 [Medicago truncatula] (GB:ABE89789.1)	-3.04075		264052_at	AT2G22330	CYP79B3 (cytochrome P450, family 79, subfamily B, polypeptide 3); oxygen binding	-2.24966							246908_at	AT5G25610	RD22 (RESPONSIVE TO DESSICATION 22)	2.1244
										248566_s_at	AT5G49740;AT5G49730	[AT5G49740, ATFRO7/FRO7 (FERRIC REDUCTION OXIDASE 7); ferric-chelate reductase/ oxidoreductase];[AT5G49730, ATFRO6/FRO6 (FERRIC REDUCTION OXIDASE 6); ferric-chelate reductase/ oxidoreductase]	-3.06248		257172_at	AT3G23700	S1 RNA-binding domain-containing protein	-2.25146							262151_at	AT1G52510	hydrolase, alpha/beta fold family protein	2.12031
										258055_at	AT3G16250	ferredoxin-related	-3.06682		259466_at	AT1G19050	ARR7 (RESPONSE REGULATOR 7); transcription regulator/ two-component response regulator	-2.25594							252858_at	AT4G39770	trehalose-6-phosphate phosphatase, putative	2.11945
										251746_at	AT3G56060	glucose-methanol-choline (GMC) oxidoreductase family protein	-3.08506		245768_at	AT1G33590	disease resistance protein-related / LRR protein-related	-2.25925							264613_at	AT1G04640	LIP2 (LIPOYLTRANSFERASE 2)	2.11101
										266363_at	AT2G41250	haloacid dehalogenase-like hydrolase family protein	-3.09373		262284_at	AT1G68670	myb family transcription factor	-2.25953							249900_at	AT5G22640	EMB1211 (EMBRYO DEFECTIVE 1211)	2.11064
										249073_at	AT5G44020	acid phosphatase class B family protein	-3.11646		255908_s_at	AT1G18010;AT1G18000	[AT1G18010, similar to unknown protein [Arabidopsis thaliana] (TAIR:AT1G18000.1); similar to B0616E02-H0507E05.3 [Oryza sativa (indica cultivar-group)] (GB:CAH67827.1); contains InterPro domain Protein of unknown function DUF895, eukaryotic; (InterPro:IPR010291)];[AT1G18000, similar to unknown protein [Arabidopsis thaliana] (TAIR:AT1G18010.1); similar to B0616E02-H0507E05.3 [Oryza sativa (indica …	-2.26039							255255_at	AT4G05070	similar to wound induced protein-like [Vitis vinifera] (GB:AAO12870.1)	2.10981
										252353_at	AT3G48200	similar to Os05g0594500 [Oryza sativa (japonica cultivar-group)] (GB:NP_001056507.1); similar to IMP dehydrogenase/GMP reductase [Medicago truncatula] (GB:ABE93579.1); contains domain gb def: Hypothetical protein At3g48200 (PTHR12326:SF1); contains domain UNCHARACTERIZED (PTHR12326)	-3.15444		256753_at	AT3G27160	GHS1 (GLUCOSE HYPERSENSITIVE 1); structural constituent of ribosome	-2.26376							253758_at	AT4G29060	EMB2726 (EMBRYO DEFECTIVE 2726); translation elongation factor	2.09479
										264014_at	AT2G21210	auxin-responsive protein, putative	-3.15943		255719_at	AT1G32080	membrane protein, putative	-2.26787							260771_at	AT1G49160	WNK7 (Arabidopsis WNK kinase 7); kinase	2.09393
										267389_at	AT2G44460	glycosyl hydrolase family 1 protein	-3.16485		255895_at	AT1G18020;AT1G17990	[AT1G18020, 12-oxophytodienoate reductase, putative];[AT1G17990, 12-oxophytodienoate reductase, putative]	-2.2689							255506_at	AT4G02130	GATL6/LGT10; polygalacturonate 4-alpha-galacturonosyltransferase/ transferase, transferring glycosyl groups / transferase, transferring hexosyl groups	2.08958
										250243_at	AT5G13630	GUN5 (GENOMES UNCOUPLED 5)	-3.16916		265033_at	AT1G61520	LHCA3 (Photosystem I light harvesting complex gene 3); chlorophyll binding	-2.27071							250503_at	AT5G09820	plastid-lipid associated protein PAP / fibrillin family protein	2.08553
										249742_at	AT5G24490	30S ribosomal protein, putative	-3.19184		247348_at	AT5G63810	BGAL10 (beta-galactosidase 10); beta-galactosidase	-2.277							263442_at	AT2G28605	similar to conserved hypothetical protein [Medicago truncatula] (GB:ABE79267.1)	2.08472
										264146_at	AT1G02205	CER1 (ECERIFERUM 1)	-3.20826		260547_at	AT2G43550	trypsin inhibitor, putative	-2.27728							262598_at	AT1G15260	similar to unknown protein [Arabidopsis thaliana] (TAIR:AT3G16070.1)	2.08378
										252367_at	AT3G48360	BT2 (BTB and TAZ domain protein 2); protein binding / transcription regulator	-3.235		251919_at	AT3G53800	armadillo/beta-catenin repeat family protein	-2.27846							266929_at	AT2G45850	DNA-binding family protein	2.08373
										253043_at	AT4G37540	LOB domain protein 39 / lateral organ boundaries domain protein 39 (LBD39)	-3.24844		251759_at	AT3G55630	ATDFD (A. THALIANA DHFS-FPGS HOMOLOG D); tetrahydrofolylpolyglutamate synthase	-2.27913							250496_at	AT5G09650	inorganic pyrophosphatase family protein	2.0819
										248267_at	AT5G53460	GLT1 (NADH-dependent glutamate synthase 1 gene)	-3.25336		247347_at	AT5G63780	zinc finger (C3HC4-type RING finger) family protein	-2.27991							254089_at	AT4G24800	MA3 domain-containing protein	2.08081
										256309_at	AT1G30380	PSAK (PHOTOSYSTEM I SUBUNIT K)	-3.26686		249876_at	AT5G23060	similar to unknown protein [Arabidopsis thaliana] (TAIR:AT3G59780.1); similar to Rhodanese-like [Medicago truncatula] (GB:ABE85110.1); contains InterPro domain Rhodanese-like; (InterPro:IPR001763)	-2.28025							256792_at	AT3G22150	pentatricopeptide (PPR) repeat-containing protein	2.07938
										253161_at	AT4G35770	SEN1 (DARK INDUCIBLE 1)	-3.2948		252102_at	AT3G50970	LTI30/XERO2 (LOW TEMPERATURE-INDUCED 30)	-2.28053							266461_at	AT2G47730	ATGSTF8 (GLUTATHIONE S-TRANSFERASE 8); glutathione transferase	2.0763
										252130_at	AT3G50820	PSBO-2/PSBO2 (PHOTOSYSTEM II SUBUNIT O-2); oxygen evolving	-3.30996		263513_at	AT2G12400	similar to unknown protein [Arabidopsis thaliana] (TAIR:AT2G25270.1); similar to H0306F03.12 [Oryza sativa (indica cultivar-group)] (GB:CAH68245.1); similar to Os04g0644000 [Oryza sativa (japonica cultivar-group)] (GB:NP_001054054.1); similar to Os02g0799300 [Oryza sativa (japonica cultivar-group)] (GB:NP_001048408.1)	-2.28772							246114_at	AT5G20250	DIN10 (DARK INDUCIBLE 10); hydrolase, hydrolyzing O-glycosyl compounds	2.07594
										266421_at	AT2G38540	LP1 (nonspecific lipid transfer protein 1)	-3.31722		256603_at	AT3G28270	similar to AT14A [Arabidopsis thaliana] (TAIR:AT3G28290.1); similar to AT14A [Arabidopsis thaliana] (TAIR:AT3G28300.1); similar to Protein of unknown function DUF677 [Medicago truncatula] (GB:ABE78510.1); contains InterPro domain Protein of unknown function DUF677; (InterPro:IPR007749)	-2.29138							265073_at	AT1G55480	binding / protein binding	2.07549
										264435_at	AT1G10360	ATGSTU18 (GLUTATHIONE S-TRANSFERASE 29); glutathione transferase	-3.32801		256547_at	AT3G14840	leucine-rich repeat family protein / protein kinase family protein	-2.29275							259660_at	AT1G55260	protease inhibitor/seed storage/lipid transfer protein (LTP) family protein	2.07385
										258641_at	AT3G08030	similar to unknown protein [Arabidopsis thaliana] (TAIR:AT2G41800.1); similar to Os03g0807700 [Oryza sativa (japonica cultivar-group)] (GB:NP_001051644.1); similar to unknown [Ricinus communis] (GB:CAB02653.1); contains InterPro domain Galactose-binding like; (InterPro:IPR008979); contains InterPro domain Protein of unknown function DUF642; (InterPro:IPR006946)	-3.33387		261782_at	AT1G76110	high mobility group (HMG1/2) family protein / ARID/BRIGHT DNA-binding domain-containing protein	-2.29463							265067_at	AT1G03850	glutaredoxin family protein	2.06895
										253875_at	AT4G27520	plastocyanin-like domain-containing protein	-3.35157		258285_at	AT3G16140	PSAH-1 (photosystem I subunit H-1)	-2.29611							259839_at	AT1G52190	proton-dependent oligopeptide transport (POT) family protein	2.06866
										254398_at	AT4G21280	PSBQ/PSBQ-1/PSBQA; calcium ion binding	-3.35542		256100_at	AT1G13750	calcineurin-like phosphoesterase family protein	-2.30083							265894_at	AT2G15050	LTP; lipid binding	2.06719
										258507_at	AT3G06500	beta-fructofuranosidase, putative / invertase, putative / saccharase, putative / beta-fructosidase, putative	-3.37101		251443_at	AT3G59940	kelch repeat-containing F-box family protein	-2.30722							256383_at	AT1G66820	glycine-rich protein	2.06676
										253874_at	AT4G27450	similar to unknown protein [Arabidopsis thaliana] (TAIR:AT3G15450.1); similar to unknown [Glycine max] (GB:AAG00940.1); contains domain no description (G3D.3.60.20.10); contains domain N-terminal nucleophile aminohydrolases (Ntn hydrolases) (SSF56235)	-3.384		245304_at	AT4G15630	integral membrane family protein	-2.31125							245592_at	AT4G14540	CCAAT-box binding transcription factor subunit B (NF-YB) (HAP3 ) (AHAP3) family	2.0645
										258468_at	AT3G06070	similar to unknown protein [Arabidopsis thaliana] (TAIR:AT5G19190.1); similar to hypothetical protein MtrDRAFT_AC152499g26v1 [Medicago truncatula] (GB:ABE77806.1)	-3.40824		264246_at	AT1G60140	ATTPS10 (Arabidopsis thaliana trehalose phosphatase/synthase 10); transferase, transferring glycosyl groups / trehalose-phosphatase	-2.31193							251996_at	AT3G52840	beta-galactosidase, putative / lactase, putative	2.0627
										266551_at	AT2G35260	similar to unknown protein [Arabidopsis thaliana] (TAIR:AT4G17840.1); similar to hypothetical protein 40.t00061 [Brassica oleracea] (GB:ABD65174.1)	-3.416		255572_at	AT4G01050	hydroxyproline-rich glycoprotein family protein	-2.32117							249929_at	AT5G22340	similar to Os03g0322600 [Oryza sativa (japonica cultivar-group)] (GB:NP_001049968.1)	2.06229
										264279_s_at	AT1G78820;AT1G78830	[AT1G78820, curculin-like (mannose-binding) lectin family protein / PAN domain-containing protein];[AT1G78830, curculin-like (mannose-binding) lectin family protein]	-3.45337		256114_at	AT1G16850	similar to unknown protein [Arabidopsis thaliana] (TAIR:AT5G64820.1); similar to 80C09_13 [Brassica rapa subsp. pekinensis] (GB:AAZ41824.1)	-2.32136							254688_at	AT4G13830	J20 (DNAJ-LIKE 20); heat shock protein binding	2.06212
										247218_at	AT5G65010	ASN2 (ASPARAGINE SYNTHETASE 2); asparagine synthase (glutamine-hydrolyzing)	-3.47218		253009_at	AT4G37930	SHM1 (SERINE HYDROXYMETHYLTRANSFERASE 1); glycine hydroxymethyltransferase	-2.32267							249875_at	AT5G23120	HCF136 (High chlorophyll fluorescence 136)	2.06111
										256601_s_at	AT3G28290;AT3G28300	[AT3G28290, AT14A];[AT3G28300, AT14A]	-3.48973		259658_at	AT1G55370	similar to unknown protein [Arabidopsis thaliana] (TAIR:AT1G64770.2); similar to Os03g0748300 [Oryza sativa (japonica cultivar-group)] (GB:NP_001051267.1); similar to Os03g0158300 [Oryza sativa (japonica cultivar-group)] (GB:NP_001049021.1); contains InterPro domain Galactose mutarotase-like; (InterPro:IPR011013)	-2.32305							254298_at	AT4G22890	similar to unknown protein [Arabidopsis thaliana] (TAIR:AT4G11960.1); similar to Os03g0857400 [Oryza sativa (japonica cultivar-group)] (GB:NP_001051955.1); similar to Os08g0526300 [Oryza sativa (japonica cultivar-group)] (GB:NP_001062297.1); similar to hypothetical protein OSJNBa0003M24.13 [Oryza sativa (japonica cultivar-group)] (GB:AAQ56398.1); contains domain no description (G3D.2.20.25.10); c…	2.05985
										255078_at	AT4G09010	APX4 (ASCORBATE PEROXIDASE 4); peroxidase	-3.53644		247754_at	AT5G59080	similar to unknown protein [Arabidopsis thaliana] (TAIR:AT5G02020.1)	-2.32896							253860_at	AT4G27700	rhodanese-like domain-containing protein	2.05421
										258993_at	AT3G08940	LHCB4.2 (LIGHT HARVESTING COMPLEX PSII); chlorophyll binding	-3.55281		256569_at	AT3G19550	similar to expressed protein [Oryza sativa (japonica cultivar-group)] (GB:ABA98694.1); similar to Os12g0507700 [Oryza sativa (japonica cultivar-group)] (GB:NP_001066848.1)	-2.32921							259842_at	AT1G73600	phosphoethanolamine N-methyltransferase 3, putative (NMT3)	2.0536
										259788_at	AT1G29670	GDSL-motif lipase/hydrolase family protein	-3.55922		255331_at	AT4G04330	similar to unnamed protein product [Ostreococcus tauri] (GB:CAL56420.1); similar to Os08g0425200 [Oryza sativa (japonica cultivar-group)] (GB:NP_001061837.1)	-2.33095							262377_at	AT1G73110	ribulose bisphosphate carboxylase/oxygenase activase, putative / RuBisCO activase, putative	2.04445
										260745_at	AT1G78370	ATGSTU20 (Arabidopsis thaliana Glutathione S-transferase (class tau) 20); glutathione transferase	-3.56223		259625_at	AT1G42970	GAPB (GLYCERALDEHYDE-3-PHOSPHATE DEHYDROGENASE B SUBUNIT); glyceraldehyde-3-phosphate dehydrogenase	-2.33148							265615_at	AT2G25450	2-oxoglutarate-dependent dioxygenase, putative	2.04387
										266415_at	AT2G38530	LTP2 (LIPID TRANSFER PROTEIN 2); lipid binding	-3.56525		259193_at	AT3G01480	peptidyl-prolyl cis-trans isomerase, putative / cyclophilin, putative / rotamase, putative	-2.34086							253028_at	AT4G38160	PDE191 (PIGMENT DEFECTIVE 191)	2.04196
										266279_at	AT2G29290	tropinone reductase, putative / tropine dehydrogenase, putative	-3.57087		249493_at	AT5G39080	transferase family protein	-2.34525							262661_s_at	AT1G14230;AT1G14250	[AT1G14230, nucleoside phosphatase family protein / GDA1/CD39 family protein];[AT1G14250, nucleoside phosphatase family protein / GDA1/CD39 family protein]	2.03922
										262612_at	AT1G14150	oxygen evolving enhancer 3 (PsbQ) family protein	-3.58745		247450_at	AT5G62350	invertase/pectin methylesterase inhibitor family protein / DC 1.2 homolog (FL5-2I22)	-2.35304							267299_at	AT2G30150	UDP-glucoronosyl/UDP-glucosyl transferase family protein	2.03711
										252965_at	AT4G38860	auxin-responsive protein, putative	-3.6034		260855_at	AT1G21920	MORN (Membrane Occupation and Recognition Nexus) repeat-containing protein /phosphatidylinositol-4-phosphate 5-kinase-related	-2.36599							247100_at	AT5G66520	pentatricopeptide (PPR) repeat-containing protein	2.03355
										262832_s_at	AT1G14870;AT1G14880	[AT1G14870, similar to unknown protein [Arabidopsis thaliana] (TAIR:AT5G35525.1); similar to Os02g0579800 [Oryza sativa (japonica cultivar-group)] (GB:NP_001047231.1); similar to Uncharacterized Cys-rich domain [Medicago truncatula] (GB:ABE80519.1); similar to Os03g0830500 [Oryza sativa (japonica cultivar-group)] (GB:NP_001051787.1); contains InterPro domain Protein of unknown function Cys-rich; …	-3.64439		263318_at	AT2G24762	similar to GDU1 (GLUTAMINE DUMPER 1) [Arabidopsis thaliana] (TAIR:AT4G31730.1); similar to At5g57685 [Medicago truncatula] (GB:ABE81292.1)	-2.373							245253_at	AT4G15440	HPL1 (HYDROPEROXIDE LYASE 1); heme binding / iron ion binding / monooxygenase	2.03341
										265387_at	AT2G20670	similar to unknown protein [Arabidopsis thaliana] (TAIR:AT4G32480.1); similar to Protein of unknown function DUF506, plant [Medicago truncatula] (GB:ABD32359.1); contains InterPro domain Protein of unknown function DUF506, plant; (InterPro:IPR006502)	-3.69792		251784_at	AT3G55330	photosystem II reaction center PsbP family protein	-2.37528							250075_at	AT5G17670	similar to Os02g0129900 [Oryza sativa (japonica cultivar-group)] (GB:NP_001045780.1); similar to unnamed protein product [Ostreococcus tauri] (GB:CAL56717.1); contains InterPro domain PGAP1-like; (InterPro:IPR012908)	2.02987
										256577_at	AT3G28220	meprin and TRAF homology domain-containing protein / MATH domain-containing protein	-3.7406		260101_at	AT1G73260	trypsin and protease inhibitor family protein / Kunitz family protein	-2.37933							263867_at	AT2G36830	GAMMA-TIP (Tonoplast intrinsic protein (TIP) gamma); water channel	2.02971
										250942_at	AT5G03350	legume lectin family protein	-3.77901		247573_at	AT5G61160	AACT1 (ANTHOCYANIN 5-AROMATIC ACYLTRANSFERASE 1); transferase	-2.38111							259727_at	AT1G60950	FED A (FERREDOXIN 2); electron carrier/ iron ion binding	2.02522
										252607_at	AT3G44990	XTR8 (xyloglucan:xyloglucosyl transferase 8); hydrolase, acting on glycosyl bonds	-3.78685		254119_at	AT4G24780	pectate lyase family protein	-2.38536							264262_at	AT1G09200	histone H3	2.0235
										259015_at	AT3G07350	similar to unknown protein [Arabidopsis thaliana] (TAIR:AT3G25240.1); similar to Os01g0915000 [Oryza sativa (japonica cultivar-group)] (GB:NP_001045184.1); similar to uncharacterized plant-specific domain TIGR01615 family protein, expressed [Oryza sativa (japonica cultivar-group)] (GB:ABA93251.2); contains InterPro domain Protein of unknown function DUF506, plant; (InterPro:IPR006502)	-3.82979		249120_at	AT5G43750	similar to unknown protein [Oryza sativa (japonica cultivar-group)] (GB:BAD88171.1)	-2.38613							263406_at	AT2G04160	AIR3 (Auxin-Induced in Root cultures 3); subtilase	2.01963
										250832_at	AT5G04950	nicotianamine synthase, putative	-3.86065		258845_at	AT3G03150	similar to unknown protein [Arabidopsis thaliana] (TAIR:AT5G17165.1); similar to seed specific protein Bn15D1B [Brassica napus] (GB:AAP37967.1)	-2.39025							250058_at	AT5G17870	plastid-specific ribosomal protein-related	2.01845
										254232_at	AT4G23600	CORI3 (CORONATINE INDUCED 1, JASMONIC ACID RESPONSIVE 2); transaminase	-3.8965		265111_at	AT1G62510	protease inhibitor/seed storage/lipid transfer protein (LTP) family protein	-2.39048							247261_at	AT5G64460	similar to unknown protein [Arabidopsis thaliana] (TAIR:AT1G58280.1); similar to phosphoglycerate mutase-like protein [Glycine max] (GB:AAG38144.1); contains InterPro domain Phosphoglycerate mutase; (InterPro:IPR013078)	2.01842
										266583_at	AT2G46220	similar to unknown protein [Arabidopsis thaliana] (TAIR:AT1G16320.1); similar to hypothetical protein Npun02005080 [Nostoc punctiforme PCC 73102] (GB:ZP_00108317.1); similar to Os05g0215600 [Oryza sativa (japonica cultivar-group)] (GB:NP_001054933.1); similar to Os04g0613300 [Oryza sativa (japonica cultivar-group)] (GB:NP_001053853.1); contains domain NTF2-like (SSF54427)	-3.90107		252906_at	AT4G39640	GGT1; gamma-glutamyltransferase/ glutathione gamma-glutamylcysteinyltransferase	-2.39082							263880_at	AT2G21960	similar to unknown protein [Arabidopsis thaliana] (TAIR:AT1G56180.1); similar to Os04g0639300 [Oryza sativa (japonica cultivar-group)] (GB:NP_001054033.1); similar to OSJNBb0003B01.9 [Oryza sativa (japonica cultivar-group)] (GB:CAE03618.3); similar to unnamed protein product [Ostreococcus tauri] (GB:CAL58559.1)	2.01749
										263168_at	AT1G03020	glutaredoxin family protein	-3.97005		264014_at	AT2G21210	auxin-responsive protein, putative	-2.39109							262878_at	AT1G64770	similar to unknown protein [Arabidopsis thaliana] (TAIR:AT1G55370.2); similar to Os03g0158300 [Oryza sativa (japonica cultivar-group)] (GB:NP_001049021.1); similar to Hypothetical protein [Oryza sativa (japonica cultivar-group)] (GB:AAN06836.1); contains InterPro domain Galactose mutarotase-like; (InterPro:IPR011013)	2.0167
										253971_at	AT4G26530	fructose-bisphosphate aldolase, putative	-4.06279		253337_at	AT4G33470	HDA14 (histone deacetylase 14); histone deacetylase	-2.39316							248303_at	AT5G53170	FTSH11 (FtsH protease 11); ATP-dependent peptidase/ ATPase/ metallopeptidase	2.01665
										267635_at	AT2G42220	rhodanese-like domain-containing protein	-4.06778		259996_at	AT1G67910	similar to unknown protein [Arabidopsis thaliana] (TAIR:AT1G24577.1); similar to hypothetical protein [Plantago major] (GB:CAH59418.1)	-2.39835							247037_at	AT5G67070	RALFL34 (RALF-LIKE 34)	2.01664
										249327_at	AT5G40890	ATCLC-A (CHLORIDE CHANNEL A); anion channel/ voltage-gated chloride channel	-4.08845		267010_at	AT2G39250	SNZ (SCHNARCHZAPFEN); DNA binding / transcription factor	-2.40569							267435_at	AT2G33800	ribosomal protein S5 family protein	2.01511
										265342_at	AT2G18300	basic helix-loop-helix (bHLH) family protein	-4.09083		251664_at	AT3G56940	AT103 (DICARBOXYLATE DIIRON 1)	-2.40763							254553_at	AT4G19530	disease resistance protein (TIR-NBS-LRR class), putative	2.01291
										263345_s_at	AT2G05070;AT2G05100	[AT2G05070, LHCB2.2 (Photosystem II light harvesting complex gene 2.2); chlorophyll binding];[AT2G05100, LHCB2.1 (Photosystem II light harvesting complex gene 2.1); chlorophyll binding]	-4.10354		247921_at	AT5G57660	zinc finger (B-box type) family protein	-2.41094							251414_at	AT3G60370	immunophilin / FKBP-type peptidyl-prolyl cis-trans isomerase family protein	2.00654
										264545_at	AT1G55670	PSAG	-4.1118		255255_at	AT4G05070	similar to wound induced protein-like [Vitis vinifera] (GB:AAO12870.1)	-2.41302							252318_at	AT3G48730	GSA2 (GLUTAMATE-1-SEMIALDEHYDE 2,1-AMINOMUTASE 2); glutamate-1-semialdehyde 2,1-aminomutase	2.00521
										254564_at	AT4G19170	NCED4 (NINE-CIS-EPOXYCAROTENOID DIOXYGENASE 4)	-4.16813		252853_at	AT4G39710	immunophilin, putative / FKBP-type peptidyl-prolyl cis-trans isomerase, putative	-2.41604							248921_at	AT5G45950	GDSL-motif lipase/hydrolase family protein	2.00391
										267265_at	AT2G22980	SCPL13; serine carboxypeptidase	-4.24577		263709_at	AT1G09310	similar to unknown protein [Arabidopsis thaliana] (TAIR:AT1G56580.1); similar to Os12g0563600 [Oryza sativa (japonica cultivar-group)] (GB:NP_001067038.1); similar to hypothetical protein [Oryza sativa (japonica cultivar-group)] (GB:BAC10818.1); similar to Os11g0683600 [Oryza sativa (japonica cultivar-group)] (GB:NP_001068462.1); contains InterPro domain Protein of unknown function DUF538; (Inter…	-2.42676							253740_at	AT4G28706	pfkB-type carbohydrate kinase family protein	2.00384
										256299_at	AT1G69530	ATEXPA1 (ARABIDOPSIS THALIANA EXPANSIN A1)	-4.27961		259364_at	AT1G13260	RAV1 (Related to ABI3/VP1 1); DNA binding / transcription factor	-2.4412							250366_at	AT5G11420	similar to unknown protein [Arabidopsis thaliana] (TAIR:AT5G25460.1); similar to unknown [Ricinus communis] (GB:CAB02653.1); contains InterPro domain Galactose-binding like; (InterPro:IPR008979); contains InterPro domain Protein of unknown function DUF642; (InterPro:IPR006946)	2.00292
										246596_at	AT5G14740	CA2 (BETA CARBONIC ANHYDRASE 2); carbonate dehydratase/ zinc ion binding	-4.2861		264146_at	AT1G02205	CER1 (ECERIFERUM 1)	-2.45374							248828_at	AT5G47110	lil3 protein, putative	2.00292
										259640_at	AT1G52400	BGL1 (BETA-GLUCOSIDASE HOMOLOG 1); hydrolase, hydrolyzing O-glycosyl compounds	-4.31916		246028_at	AT5G21170	5'-AMP-activated protein kinase beta-2 subunit, putative	-2.45894							262168_at	AT1G74730	similar to unknown protein [Arabidopsis thaliana] (TAIR:AT5G08050.1); similar to Os12g0575000 [Oryza sativa (japonica cultivar-group)] (GB:NP_001067105.1); similar to Os01g0585300 [Oryza sativa (japonica cultivar-group)] (GB:NP_001043425.1); contains InterPro domain Protein of unknown function DUF1118; (InterPro:IPR009500)	2.00081
										259161_at	AT3G01500	CA1 (CARBONIC ANHYDRASE 1); carbonate dehydratase/ zinc ion binding	-4.42318		248352_at	AT5G52300	RD29B (RESPONSIVE TO DESSICATION 29B)	-2.46782							260165_at	AT1G79850	RPS17 (ribosomal protein S17); structural constituent of ribosome	1.9984
										261769_at	AT1G76100	plastocyanin	-4.42716		245038_at	AT2G26560	PLP2 (PHOSPHOLIPASE A 2A); nutrient reservoir	-2.46795							256458_at	AT1G75220	integral membrane protein, putative	1.99553
										249923_at	AT5G19120	pepsin A	-4.46255		253534_at	AT4G31500	CYP83B1 (CYTOCHROME P450 MONOOXYGENASE 83B1); oxygen binding	-2.47045							246028_at	AT5G21170	5'-AMP-activated protein kinase beta-2 subunit, putative	1.99367
										259491_at	AT1G15820	LHCB6 (LIGHT HARVESTING COMPLEX PSII); chlorophyll binding	-4.56694		267357_at	AT2G40000	similar to unknown protein [Arabidopsis thaliana] (TAIR:AT3G55840.1); similar to putative Hs1pro-1-like receptor [Glycine max] (GB:AAG44839.1); contains InterPro domain Hs1pro-1, C-terminal; (InterPro:IPR009743); contains InterPro domain Hs1pro-1, N-terminal; (InterPro:IPR009869)	-2.47101							253278_at	AT4G34220	leucine-rich repeat transmembrane protein kinase, putative	1.99254
										256979_at	AT3G21055	PSBTN (photosystem II subunit T)	-4.58499		249694_at	AT5G35790	G6PD1 (GLUCOSE-6-PHOSPHATE DEHYDROGENASE 1); glucose-6-phosphate 1-dehydrogenase	-2.47393							254669_at	AT4G18370	HHOA (DEGP PROTEASE 5); serine-type peptidase/ trypsin	1.98899
										258791_at	AT3G04720	PR4 (PATHOGENESIS-RELATED 4)	-4.60226		260287_at	AT1G80440	kelch repeat-containing F-box family protein	-2.47492							264930_at	AT1G60800	NIK3 (NSP-INTERACTING KINASE 3); kinase	1.98514
										256015_at	AT1G19150	LHCA6 (Photosystem I light harvesting complex gene 6); chlorophyll binding	-4.60987		257205_at	AT3G16520	UDP-glucoronosyl/UDP-glucosyl transferase family protein	-2.4762							266575_at	AT2G24060	translation initiation factor 3 (IF-3) family protein	1.98271
										265149_at	AT1G51400	photosystem II 5 kD protein	-4.62496		252011_at	AT3G52720	carbonic anhydrase family protein	-2.49076							263846_at	AT2G36990	SIGF (RNA POLYMERASE SIGMA-70 FACTOR); DNA binding / DNA-directed RNA polymerase/ transcription factor	1.98121
										266979_at	AT2G39470	photosystem II reaction center PsbP family protein	-4.66453		261480_at	AT1G14280	PKS2 (PHYTOCHROME KINASE SUBSTRATE 2)	-2.49172							256277_at	AT3G12120	FAD2 (FATTY ACID DESATURASE 2); delta12-fatty acid dehydrogenase	1.98102
										251036_at	AT5G02160	similar to hypothetical protein [Solanum lycopersicum] (GB:BAD95796.1)	-4.75347		254231_at	AT4G23810	WRKY53 (WRKY DNA-binding protein 53); transcription factor	-2.49761							261570_at	AT1G01120	KCS1 (3-KETOACYL-COA SYNTHASE 1); acyltransferase	1.98085
										264299_s_at	AT1G78850;AT1G78860	[AT1G78850, curculin-like (mannose-binding) lectin family protein];[AT1G78860, curculin-like (mannose-binding) lectin family protein]	-4.76127		253886_at	AT4G27710	CYP709B3 (cytochrome P450, family 709, subfamily B, polypeptide 3); oxygen binding	-2.49991							251353_at	AT3G61080	fructosamine kinase family protein	1.98069
										255997_s_at	AT1G29910;AT1G29920;AT1G29930	[AT1G29910, CAB3 (CHLOROPHYLL A/B BINDING PROTEIN 3); chlorophyll binding];[AT1G29920, CAB2 (Chlorophyll a/b-binding protein 2); chlorophyll binding];[AT1G29930, CAB1 (CHLOROPHYLL A/B BINDING PROTEIN 1); chlorophyll binding]	-4.78327		267080_at	AT2G41190	amino acid transporter family protein	-2.51206							257066_at	AT3G18280	protease inhibitor/seed storage/lipid transfer protein (LTP) family protein	1.97837
										251519_at	AT3G59400	GUN4 (Genomes uncoupled 4)	-4.80259		246275_at	AT4G36540	BEE2 (BR ENHANCED EXPRESSION 2); DNA binding / transcription factor	-2.51498							264573_at	AT1G05310	pectinesterase family protein	1.97597
										260877_at	AT1G21500	similar to conserved hypothetical protein [Medicago truncatula] (GB:ABE83904.1)	-4.83161		245281_at	AT4G15560	CLA1 (CLOROPLASTOS ALTERADOS 1)	-2.51575							260287_at	AT1G80440	kelch repeat-containing F-box family protein	1.97553
										256772_at	AT3G13750	BGAL1 (BETA GALACTOSIDASE 1); beta-galactosidase	-4.83994		261459_at	AT1G21100	O-methyltransferase, putative	-2.51813							247709_at	AT5G59250	sugar transporter family protein	1.97537
										253305_at	AT4G33666	unknown protein	-4.88449		255734_at	AT1G25550	myb family transcription factor	-2.52632							260014_at	AT1G68010	HPR (Hydroxypyruvate reductase); NAD binding / cofactor binding / oxidoreductase, acting on the CH-OH group of donors, NAD or NADP as acceptor	1.97401
										267262_at	AT2G22990	SNG1 (SINAPOYLGLUCOSE 1); serine carboxypeptidase	-5.46244		247816_at	AT5G58260	Encodes subunit NDH-N of NAD(P)H:plastoquinone dehydrogenase complex (Ndh complex) present in the thylakoid membrane of chloroplasts. This subunit is thought to be required for Ndh complex assembly.	-2.52981							253197_at	AT4G35250	vestitone reductase-related	1.97212
										252441_at	AT3G46780	PTAC16 (PLASTID TRANSCRIPTIONALLY ACTIVE18)	-5.81366		258989_at	AT3G08920	rhodanese-like domain-containing protein	-2.53609							253049_at	AT4G37300	MEE59 (maternal effect embryo arrest 59)	1.97059
										245928_s_at	AT5G24770;AT5G24780	[AT5G24770, VSP2 (VEGETATIVE STORAGE PROTEIN 2); acid phosphatase];[AT5G24780, VSP1 (VEGETATIVE STORAGE PROTEIN 1); acid phosphatase]	-6.63899		252178_at	AT3G50750	brassinosteroid signalling positive regulator-related	-2.55172							246294_at	AT3G56910	PSRP5 (PLASTID-SPECIFIC 50S RIBOSOMAL PROTEIN 5)	1.96773
										262399_at	AT1G49500	similar to unknown protein [Arabidopsis thaliana] (TAIR:AT3G19030.1)	-6.67717		246215_at	AT4G37180	myb family transcription factor	-2.55877							261663_at	AT1G18330	EPR1 (EARLY-PHYTOCHROME-RESPONSIVE1); DNA binding / transcription factor	1.96721
															258939_at	AT3G10020	similar to Os12g0147200 [Oryza sativa (japonica cultivar-group)] (GB:NP_001066153.1); similar to Os11g0149200 [Oryza sativa (japonica cultivar-group)] (GB:NP_001065754.1)	-2.56803							266642_at	AT2G35410	33 kDa ribonucleoprotein, chloroplast, putative / RNA-binding protein cp33, putative	1.96592
															261118_at	AT1G75460	ATP-dependent protease La (LON) domain-containing protein	-2.56937							257205_at	AT3G16520	UDP-glucoronosyl/UDP-glucosyl transferase family protein	1.96036
															264573_at	AT1G05310	pectinesterase family protein	-2.57542							254117_at	AT4G24750	similar to rhodanese-like domain-containing protein [Arabidopsis thaliana] (TAIR:AT3G08920.1); similar to Os09g0279400 [Oryza sativa (japonica cultivar-group)] (GB:NP_001062759.1); similar to Os03g0289400 [Oryza sativa (japonica cultivar-group)] (GB:NP_001049793.1); similar to Os02g0596000 [Oryza sativa (japonica cultivar-group)] (GB:NP_001047318.1); contains InterPro domain Rhodanese-like; (Inte…	1.95613
															258333_at	AT3G16000	MFP1 (MAR BINDING FILAMENT-LIKE PROTEIN 1)	-2.57943							246319_at	AT3G56680	nucleic acid binding	1.95483
															261913_at	AT1G65860	flavin-containing monooxygenase family protein / FMO family protein	-2.58384							258434_at	AT3G16770	ATEBP/RAP2.3 (RELATED TO AP2 3); DNA binding / protein binding / transcription factor/ transcriptional activator	1.95241
															263497_at	AT2G42540	COR15A (COLD-REGULATED 15A)	-2.58425							254638_at	AT4G18740	transcription termination factor	1.95213
															249996_at	AT5G18600	glutaredoxin family protein	-2.59269							252991_at	AT4G38470	protein kinase family protein	1.95165
															250828_at	AT5G05250	similar to unknown protein [Arabidopsis thaliana] (TAIR:AT3G56360.1); similar to unknown protein [Oryza sativa (japonica cultivar-group)] (GB:AAP03420.1)	-2.61097							256698_at	AT3G20680	similar to Os05g0500400 [Oryza sativa (japonica cultivar-group)] (GB:NP_001055963.1); contains domain NAD(P)-binding Rossmann-fold domains (SSF51735)	1.95064
															264185_at	AT1G54780	thylakoid lumen 18.3 kDa protein	-2.61695							251373_at	AT3G60530	zinc finger (GATA type) family protein	1.95056
															256522_at	AT1G66160	U-box domain-containing protein	-2.62263							250739_at	AT5G05740	peptidase M50 family protein / sterol-regulatory element binding protein (SREBP) site 2 protease family protein	1.94957
															258087_at	AT3G26060	peroxiredoxin Q, putative	-2.62914							260044_at	AT1G73655	immunophilin / FKBP-type peptidyl-prolyl cis-trans isomerase family protein	1.94951
															263676_at	AT1G09340	catalytic/ coenzyme binding	-2.63043							259586_at	AT1G28100	similar to unknown protein [Oryza sativa (japonica cultivar-group)] (GB:AAM93694.1)	1.94902
															264433_at	AT1G61810	BGLU45; hydrolase, hydrolyzing O-glycosyl compounds	-2.63173							261793_at	AT1G16080	similar to unnamed protein product [Ostreococcus tauri] (GB:CAL54676.1); similar to Os08g0266300 [Oryza sativa (japonica cultivar-group)] (GB:NP_001061403.1)	1.94817
															246114_at	AT5G20250	DIN10 (DARK INDUCIBLE 10); hydrolase, hydrolyzing O-glycosyl compounds	-2.6438							262830_at	AT1G14700	ATPAP3/PAP3 (purple acid phosphatase 3); acid phosphatase/ protein serine/threonine phosphatase	1.94817
															259609_at	AT1G52410	TSA1 (TSK-ASSOCIATING PROTEIN 1); calcium ion binding / protein binding	-2.64634							258437_at	AT3G16560	protein phosphatase 2C-related / PP2C-related	1.94749
															245701_at	AT5G04140	GLU1 (FERREDOXIN-DEPENDENT GLUTAMATE SYNTHASE 1)	-2.65647							249007_at	AT5G44650	similar to unknown protein [Oryza sativa (japonica cultivar-group)] (GB:BAD68269.1); similar to Os01g0798500 [Oryza sativa (japonica cultivar-group)] (GB:NP_001044524.1)	1.94722
															256020_at	AT1G58290	HEMA1; glutamyl-tRNA reductase	-2.67007							247853_at	AT5G58140	PHOT2 (NON PHOTOTROPIC HYPOCOTYL 1-LIKE); kinase	1.94254
															265511_at	AT2G05540	glycine-rich protein	-2.68414							245730_at	AT1G73470	similar to hypothetical protein slr0975 [Synechocystis sp. PCC 6803] (GB:NP_440211.1); similar to Os09g0448900 [Oryza sativa (japonica cultivar-group)] (GB:NP_001063318.1)	1.94178
															251039_at	AT5G02020	similar to unknown protein [Arabidopsis thaliana] (TAIR:AT5G59080.1)	-2.6911							249985_at	AT5G18500	protein kinase family protein	1.94029
															245265_at	AT4G14400	ACD6 (ACCELERATED CELL DEATH 6); protein binding	-2.70135							266483_at	AT2G47910	CRR6 (CHLORORESPIRATORY REDUCTION 6)	1.93986
															266813_at	AT2G44920	thylakoid lumenal 15 kDa protein, chloroplast	-2.70716							253141_at	AT4G35440	CLC-E (CHLORIDE CHANNEL E); voltage-gated chloride channel	1.93829
															258901_at	AT3G05640	protein phosphatase 2C, putative / PP2C, putative	-2.70751							247694_at	AT5G59750	riboflavin biosynthesis protein, putative	1.93796
															250960_at	AT5G02940	similar to phosphotransferase-related [Arabidopsis thaliana] (TAIR:AT5G43745.1); similar to Os03g0163100 [Oryza sativa (japonica cultivar-group)] (GB:NP_001049055.1); similar to Unknown protein [Oryza sativa (japonica cultivar-group)] (GB:AAN06856.1); contains InterPro domain Protein of unknown function DUF1012; (InterPro:IPR010420)	-2.7089							266357_at	AT2G32290	BMY5 (beta-amylase 5); beta-amylase	1.93706
															255720_at	AT1G32060	PRK (PHOSPHORIBULOKINASE); ATP binding / phosphoribulokinase/ protein binding	-2.71786							248380_at	AT5G51820	PGM (PHOSPHOGLUCOMUTASE)	1.93174
															246908_at	AT5G25610	RD22 (RESPONSIVE TO DESSICATION 22)	-2.72049							247718_at	AT5G59310	LTP4 (LIPID TRANSFER PROTEIN 4); lipid binding	1.93153
															263495_at	AT2G42530	cold-responsive protein / cold-regulated protein (cor15b)	-2.72173							253344_at	AT4G33550	lipid binding	1.93143
															265611_at	AT2G25510	unknown protein	-2.72672							263410_at	AT2G04039	similar to unknown protein [Oryza sativa (japonica cultivar-group)] (GB:BAC84849.1)	1.9305
															256754_at	AT3G25690	CHUP1 (CHLOROPLAST UNUSUAL POSITIONING 1)	-2.73769							246339_at	AT3G44890	RPL9 (ribosomal protein L9); structural constituent of ribosome	1.92509
															245734_at	AT1G73480	hydrolase, alpha/beta fold family protein	-2.74474							266570_at	AT2G24090	ribosomal protein L35 family protein	1.92473
															251746_at	AT3G56060	glucose-methanol-choline (GMC) oxidoreductase family protein	-2.74729							260769_at	AT1G49010	myb family transcription factor	1.92448
															255786_at	AT1G19670	ATCLH1 (CORONATINE-INDUCED PROTEIN 1)	-2.75999							264672_at	AT1G09750	chloroplast nucleoid DNA-binding protein-related	1.92437
															257964_at	AT3G19850	phototropic-responsive NPH3 family protein	-2.76294							265066_at	AT1G03870	FLA9 (FLA9)	1.92325
															258055_at	AT3G16250	ferredoxin-related	-2.77598							255826_at	AT2G40490	HEME2; uroporphyrinogen decarboxylase	1.9224
															257772_at	AT3G23080	similar to unknown protein [Arabidopsis thaliana] (TAIR:AT4G14500.1); similar to putative membrane related protein CP5 [Oryza sativa (japonica cultivar-group)] (GB:BAC83004.1); contains InterPro domain Lipid-binding START; (InterPro:IPR002913)	-2.78099							260393_at	AT1G73920	lipase family protein	1.92188
															251524_at	AT3G58990	aconitase C-terminal domain-containing protein	-2.78429							256304_at	AT1G69523	UbiE/COQ5 methyltransferase family protein	1.92115
															258708_at	AT3G09580	amine oxidase family protein	-2.78617							249037_at	AT5G44130	fasciclin-like arabinogalactan-protein, putative	1.92012
															267337_at	AT2G39980	transferase family protein	-2.81272							257171_at	AT3G23760	similar to transferase, transferring glycosyl groups [Arabidopsis thaliana] (TAIR:AT4G14100.1); similar to conserved hypothetical protein [Medicago truncatula] (GB:ABE80211.1); contains domain Cystatin/monellin (SSF54403)	1.91919
															248502_at	AT5G50450	zinc finger (MYND type) family protein	-2.81508							252929_at	AT4G38970	fructose-bisphosphate aldolase, putative	1.91878
															258498_at	AT3G02480	ABA-responsive protein-related	-2.81768							258038_at	AT3G21260	GLTP3 (GLYCOLIPID TRANSFER PROTEIN 3)	1.91857
															265481_at	AT2G15960	unknown protein	-2.81934							263706_s_at	AT1G31180;AT5G14200	[AT1G31180, 3-isopropylmalate dehydrogenase, chloroplast, putative];[AT5G14200, 3-isopropylmalate dehydrogenase, chloroplast, putative]	1.91735
															260236_at	AT1G74470	geranylgeranyl reductase	-2.82675							248969_at	AT5G45310	similar to Os01g0962100 [Oryza sativa (japonica cultivar-group)] (GB:NP_001045475.1); similar to hypothetical protein [Oryza sativa (japonica cultivar-group)] (GB:BAC84156.1); contains InterPro domain Protein kinase PKN/PRK1, effector; (InterPro:IPR011072)	1.9161
															267238_at	AT2G44130;AT2G44140	[AT2G44130, kelch repeat-containing F-box family protein];[AT2G44140, autophagy 4a (APG4a)]	-2.83107							246033_at	AT5G08280	HEMC (HYDROXYMETHYLBILANE SYNTHASE); hydroxymethylbilane synthase	1.91427
															257625_at	AT3G26230	CYP71B24 (cytochrome P450, family 71, subfamily B, polypeptide 24); oxygen binding	-2.83875							255088_at	AT4G09350	DNAJ heat shock N-terminal domain-containing protein	1.91147
															257974_at	AT3G20820	leucine-rich repeat family protein	-2.83972							249211_at	AT5G42680	similar to unknown protein [Arabidopsis thaliana] (TAIR:AT4G39610.1); similar to unknown protein [Arabidopsis thaliana] (TAIR:AT2G21990.1); similar to Os09g0463600 [Oryza sativa (japonica cultivar-group)] (GB:NP_001063406.1); similar to hypothetical protein [Oryza sativa (japonica cultivar-group)] (GB:BAD09202.1); contains InterPro domain Protein of unknown function DUF617, plant; (InterPro:IPR00…	1.90845
															259842_at	AT1G73600	phosphoethanolamine N-methyltransferase 3, putative (NMT3)	-2.84075							265319_at	AT2G22670	IAA8 (indoleacetic acid-induced protein 8); transcription factor	1.90703
															262986_at	AT1G23390	kelch repeat-containing F-box family protein	-2.8466							255607_at	AT4G01130	acetylesterase, putative	1.9069
[truncated: 955 more rows]

## Sheet: Supplemental Table 2
Supplemental Table 2. Genes commonly upregulated in the three senescence datasets.
AGI	affy identifier	Functional group		Annotation
At1g48000	259618_at	RNA.regulation of transcription.		MYB112 (myb domain protein 112); DNA binding / transcription factor Encodes a putative transcription factor (MYB112). similar to MYB108 (BOTRYTIS-SUSCEPTIBLE1, myb domain protein 108), DNA binding / transcription factor [Arabidopsis thaliana] (TAIR:AT3G06
[truncated: 46 more rows]

## Sheet: Supplemental Table 3
Supplemental Table 3: Genes commonly downregulated in the three senescence datasets.
AGI	affy identifier	Functional group	Annotation
[truncated: 41 more rows]

## Sheet: Supplemental Table 4
Supplemental Table 4. Functions of genes specifically down- or upregulated during N resupply.
[truncated: 104 more rows]

[truncated: 6 more sheets: Supplemental Table 5, Supplemental Table 6, Supplemental Table 7, Supplemental Table 8, Supplemental Table 9, Supplemental Table 10]
